# Supplementary material for: The first checklist of alien vascular plants of Kyrgyzstan, with new records and critical evaluation of earlier data. Contribution 2
Source: Biodivers Data J. 2022 Mar 24;10:e80804. doi: 10.3897/BDJ.10.e80804 (PMC8971126; doi:10.3897/BDJ.10.e80804)
Supplement: XML Treatment for Alkekengi officinarum [file BDJ.10.e80804-treatment1.xml]

<!DOCTYPE tp:taxon-treatment
  PUBLIC "-//TaxonX//DTD Taxonomic Treatment Publishing DTD v0 20100105//EN" "tax-treatment-NSO.dtd">
<tp:taxon-treatment xmlns:tp="http://www.plazi.org/taxpub"><tp:treatment-meta><mixed-citation publication-type="journal"><person-group><name><surname>Sennikov</surname><given-names>Alexander</given-names></name><name><surname>Lazkov</surname><given-names>Georgy</given-names></name></person-group><article-title>The first checklist of alien vascular plants of Kyrgyzstan, with new records and critical evaluation of earlier data. Contribution 2</article-title><source>Biodivers Data J</source><day>24</day><month>03</month><year>2022</year><volume>10</volume><pub-id pub-id-type="doi">10.3897/BDJ.10.e80804</pub-id></mixed-citation></tp:treatment-meta><tp:nomenclature><tp:taxon-name>
            <object-id xmlns:xlink="http://www.w3.org/1999/xlink" content-type="arpha" xlink:type="simple">C7D89800-811F-5A91-857F-380BDD0F15BF</object-id>
            <tp:taxon-name-part taxon-name-part-type="genus">Alkekengi</tp:taxon-name-part>
            <tp:taxon-name-part taxon-name-part-type="species">officinarum</tp:taxon-name-part>
            <object-id xmlns:xlink="http://www.w3.org/1999/xlink" xlink:type="simple" object-id-type="IPNI">urn:lsid:ipni.org:names:814247-1</object-id>
          </tp:taxon-name><tp:taxon-authority>Moench, 1802</tp:taxon-authority><tp:nomenclature-citation-list><tp:nomenclature-citation><tp:taxon-name>
                <tp:taxon-name-part taxon-name-part-type="genus" reg="Alkekengi">Alkekengi</tp:taxon-name-part>
                <tp:taxon-name-part taxon-name-part-type="species" reg="officinarum">officinarum</tp:taxon-name-part>
              </tp:taxon-name><comment> Moench, Suppl. Meth.: 177 (1802) — <italic><tp:taxon-name><tp:taxon-name-part taxon-name-part-type="genus" reg="Physalis">Physalis</tp:taxon-name-part><tp:taxon-name-part taxon-name-part-type="species" reg="alkekengi">alkekengi</tp:taxon-name-part></tp:taxon-name></italic> L., Sp. Pl. 1: 183 (1753).</comment></tp:nomenclature-citation><tp:nomenclature-citation><tp:taxon-name>
                <tp:taxon-name-part taxon-name-part-type="genus">Alkekengi</tp:taxon-name-part>
                <tp:taxon-name-part taxon-name-part-type="species">officinarum</tp:taxon-name-part>
              </tp:taxon-name><comment> <italic><tp:taxon-name><tp:taxon-name-part taxon-name-part-type="genus" reg="Physalis">Physalis</tp:taxon-name-part><tp:taxon-name-part taxon-name-part-type="species" reg="franchetii">franchetii</tp:taxon-name-part></tp:taxon-name></italic><tp:taxon-name><tp:taxon-name-part taxon-name-part-type="genus" reg="Alkekengi">Alkekengi</tp:taxon-name-part><tp:taxon-name-part taxon-name-part-type="species" reg="officinarum">officinarum</tp:taxon-name-part><tp:taxon-name-part taxon-name-part-type="infraspecific-rank">var.</tp:taxon-name-part><tp:taxon-name-part taxon-name-part-type="variety" reg="franchetii">franchetii</tp:taxon-name-part></tp:taxon-name></comment></tp:nomenclature-citation><tp:nomenclature-citation><tp:taxon-name>
                <tp:taxon-name-part taxon-name-part-type="genus">Alkekengi</tp:taxon-name-part>
                <tp:taxon-name-part taxon-name-part-type="species">officinarum</tp:taxon-name-part>
              </tp:taxon-name><comment> <italic><tp:taxon-name><tp:taxon-name-part taxon-name-part-type="genus" reg="Physalis">Physalis</tp:taxon-name-part><tp:taxon-name-part taxon-name-part-type="species" reg="praetermissa">praetermissa</tp:taxon-name-part></tp:taxon-name></italic></comment></tp:nomenclature-citation><tp:nomenclature-citation><tp:taxon-name>
                <tp:taxon-name-part taxon-name-part-type="genus">Alkekengi</tp:taxon-name-part>
                <tp:taxon-name-part taxon-name-part-type="species">officinarum</tp:taxon-name-part>
              </tp:taxon-name><comment> <italic><tp:taxon-name><tp:taxon-name-part taxon-name-part-type="genus" reg="Physalis">Physalis</tp:taxon-name-part><tp:taxon-name-part taxon-name-part-type="species" reg="glabripes">glabripes</tp:taxon-name-part></tp:taxon-name></italic></comment></tp:nomenclature-citation></tp:nomenclature-citation-list></tp:nomenclature><tp:treatment-sec sec-type="Distribution"><title>Distribution</title><sec sec-type="Native distribution"><title>Native distribution</title><p>Many popular sources and even scientific data aggregators, including Plants of the World Online (<xref ref-type="bibr" rid="B7478418">PoWo 2021</xref>), stated that this species is native to Eurasia with the continuous distribution from Portugal to Japan. Palaeobotanical data definitely show that the species was present in Europe as early as in Pliocene (<xref ref-type="bibr" rid="B7478440">Särkinen et al. 2013</xref>), but this evidence does not indicate its continuous presence in the territory. As evident from the details of its distribution in particular countries, the species is native in two disjunct areas: the Caucasus (<xref ref-type="bibr" rid="B7479012">Grossheim 1967</xref>) and central China (<xref ref-type="bibr" rid="B7478449">Li 1973</xref>) with adjacent territories.</p></sec><sec sec-type="Secondary distribution"><title>Secondary distribution</title><p>The species was a common vegetable in pre-historic times (<xref ref-type="bibr" rid="B7478457">Colledge and Conolly 2014</xref>). For this reason, it had been transported with people as they settled in new territories since the Neolithic period (e.g. <xref ref-type="bibr" rid="B7478475">Kohler-Schneider and Caneppele 2007</xref>, <xref ref-type="bibr" rid="B7478466">Reed 2015</xref>, <xref ref-type="bibr" rid="B7479001">Jin et al. 2020</xref>). With humans, it expanded as an archaeophyte to Europe, Central Asia and neighbouring mountainous areas (including Xinjiang). Its occurrence in the Russian Far East (<xref ref-type="bibr" rid="B7478586">Ignatov 1991</xref>) originated from the ancient Chinese colonisation (<xref ref-type="bibr" rid="B7634509">Schischkin 1936</xref>). Its non-native status in Central Asia was established by <xref ref-type="bibr" rid="B7478626">Pojarkova (1954a)</xref>.</p><p>The species is a neophyte outside Eurasia, in North America and northern Africa.</p></sec><sec sec-type="Distribution in Central Asia"><title>Distribution in Central Asia</title><p>The species is widely distributed in Central Asia and has been recorded from every country of the region (<xref ref-type="bibr" rid="B7454329">Kovalevskaya 1987</xref>). It was commonly cultivated before the Russian colonisation (<xref ref-type="bibr" rid="B7552105">Fedtschenko and Fedtschenko 1913</xref>) and occurred spontaneously in gardens and around populated places.</p><p>Due to a technical error, <italic><tp:taxon-name><tp:taxon-name-part taxon-name-part-type="genus" reg="Physalis">P.</tp:taxon-name-part><tp:taxon-name-part taxon-name-part-type="species" reg="viscosa">viscosa</tp:taxon-name-part></tp:taxon-name></italic> L. was reported as historically occurring in Uzbekistan (<xref ref-type="bibr" rid="B7454253">Khassanov et al. 2020</xref>). This record was based on a misfiled collection of <italic><tp:taxon-name><tp:taxon-name-part taxon-name-part-type="genus" reg="Alkekengi">A.</tp:taxon-name-part><tp:taxon-name-part taxon-name-part-type="species" reg="officinarum">officinarum</tp:taxon-name-part></tp:taxon-name></italic> from Tashkent (cultivated or weedy), dated 1919.</p></sec><sec sec-type="Distribution in Kyrgyzstan"><title>Distribution in Kyrgyzstan</title><p>Western Tian-Shan, Northern Tian-Shan, Alay-Turkestan.</p><p>The species has been commonly observed in and around populated places, along irrigation ditches and field margins. It was commonly cultivated in the whole country (<xref ref-type="bibr" rid="B7479455">Spota 1960</xref>) but went out of fashion and became rare nowadays (Lazkov, pers. obs.). Historical specimens do not provide any reliable data on its former distribution (Fig. <xref ref-type="fig" rid="F7479678">2</xref>); we assume that the cultivation was concentrated in climatically favourable, agricultural areas of western and northern Kyrgyzstan.</p></sec></tp:treatment-sec><tp:treatment-sec sec-type="Ecology"><title>Ecology</title><p>Riversides in moist forests in the native distribution area; cultivated lands, sides of watercourses, humid forests in the secondary distribution area.</p></tp:treatment-sec><tp:treatment-sec sec-type="Biology"><title>Biology</title><p>Perennial, rhizomatous, spreading by rhizome growth, persisting for a long time without seed reproduction.</p></tp:treatment-sec><tp:treatment-sec sec-type="Notes"><title>Notes</title><p>The disjunct native distribution of the species in Eurasia is reflected in its infraspecific variability and, consequently, in its synonymy. <xref ref-type="bibr" rid="B7478626">Pojarkova (1954a)</xref> recognised that plants from the eastern (Chinese) part of the distribution area largely differ in subglabrous leaves, calyces and pedicels, and established a few species-level segregates to reflect this observation. She mostly referred Central Asian plants to <italic><tp:taxon-name><tp:taxon-name-part taxon-name-part-type="genus" reg="Physalis">P.</tp:taxon-name-part><tp:taxon-name-part taxon-name-part-type="species" reg="praetermissa">praetermissa</tp:taxon-name-part></tp:taxon-name></italic>, a subglabrous variant of <italic><tp:taxon-name><tp:taxon-name-part taxon-name-part-type="genus" reg="Physalis">P.</tp:taxon-name-part><tp:taxon-name-part taxon-name-part-type="species" reg="alkekengi">alkekengi</tp:taxon-name-part></tp:taxon-name></italic> with its centre of distribution in China, thus indicating their human-dispersed origin from that country. Latest taxonomic treatments (e.g. <xref ref-type="bibr" rid="B7479052">Zhang et al. 1994</xref>) did not support this splitting, leaving the species as the sole member of the genus <italic><tp:taxon-name><tp:taxon-name-part taxon-name-part-type="genus" reg="Alkekengi">Alkekengi</tp:taxon-name-part></tp:taxon-name></italic>, a generic segregate related to <italic><tp:taxon-name><tp:taxon-name-part taxon-name-part-type="genus" reg="Physalis">Physalis</tp:taxon-name-part></tp:taxon-name></italic> (e.g. <xref ref-type="bibr" rid="B7479033">Whitson and Manos 2005</xref>, <xref ref-type="bibr" rid="B7479042">Zamora-Tavares et al. 2016</xref>). Since both subglabrous and hairy variants of <italic><tp:taxon-name><tp:taxon-name-part taxon-name-part-type="genus" reg="Alkekengi">A.</tp:taxon-name-part><tp:taxon-name-part taxon-name-part-type="species" reg="officinarum">officinarum</tp:taxon-name-part></tp:taxon-name></italic> are present extensively in China and Central Asia (<xref ref-type="bibr" rid="B7479065">Vasilieva 1965</xref>, <xref ref-type="bibr" rid="B7479052">Zhang et al. 1994</xref>), these variants are currently treated at the level of variety, as <tp:taxon-name><tp:taxon-name-part taxon-name-part-type="genus" reg="Alkekengi">A.</tp:taxon-name-part><tp:taxon-name-part taxon-name-part-type="species" reg="officinarum">officinarum</tp:taxon-name-part><tp:taxon-name-part taxon-name-part-type="infraspecific-rank">var.</tp:taxon-name-part><tp:taxon-name-part taxon-name-part-type="variety" reg="franchetii">franchetii</tp:taxon-name-part></tp:taxon-name> (<xref ref-type="bibr" rid="B7479052">Zhang et al. 1994</xref>, <xref ref-type="bibr" rid="B7479078">Wang 2014</xref>).</p></tp:treatment-sec><tp:treatment-sec sec-type="Introduction to Kyrgyzstan"><title>Introduction to Kyrgyzstan</title><sec sec-type="Period of introduction"><title>Period of introduction</title><p>Archaeophyte.</p><p>The species is an archaeophyte of the Neolithic period, which was introduced from China in pre-historic times. It has been grown in China for at least six thousand years (<xref ref-type="bibr" rid="B7479001">Jin et al. 2020</xref>) for its edible fruits (<xref ref-type="bibr" rid="B7478449">Li 1973</xref>) and is still consumed in some rural territories (e.g. <xref ref-type="bibr" rid="B7479530">Kang et al. 2013</xref>, <xref ref-type="bibr" rid="B7479539">Wang et al. 2020</xref>).</p></sec><sec sec-type="Pathways of introduction"><title>Pathways of introduction</title><p>Escape from confinement: Agriculture.</p><p>The species was introduced and originally used as a vegetable. When its role as a vegetable had decreased and was largely forgotten, it was still cultivated as an ornamental and traditional plant.</p><p>The species colonised the territory around the places of original cultivation by vegetative growth and seemingly by seed dispersal along water streams (cf. <xref ref-type="bibr" rid="B7479521">Cappers 1993</xref>). Whereas the species was frequently noted in walnut forests in the proximity of villages in Uzbekistan (<xref ref-type="bibr" rid="B7454266">Kovalevskaya 1961</xref>), no such wild occurrence is known in Kyrgyzstan, thus indicating that its seed dispersal was very limited or inefficient. Most likely, the main agent of its local dispersal was humans.</p></sec><sec sec-type="Source of introduction"><title>Source of introduction</title><p>China.</p></sec><sec sec-type="Invasion status"><title>Invasion status</title><p>Largely casual (persisting in places of original cultivation) or locally established. All recent observations are from the places of former cultivation (Lazkov, pers. obs.), which should be treated as casual. Not invasive.</p></sec><sec sec-type="Evidence of impact"><title>Evidence of impact</title><p>Agriculture - no impact (the species currently does not occur as a weed, although it was formerly recorded along fields: <xref ref-type="bibr" rid="B7479455">Spota 1960</xref>). Native ecosystems - no impact (not occurring in native habitats). Urban areas - minor impact (may occur as a ruderal in populated places when the cultivation was abandoned).</p></sec><sec sec-type="Trend"><title>Trend</title><p>Strongly decreasing. The species had been very common in agricultural areas and, at that time, was commonly observed around populated places (<xref ref-type="bibr" rid="B7479455">Spota 1960</xref>). When the tradition of the species cultivation had practically ceased, it disappeared or much decreased in many places and can be rarely seen nowadays (Fig. <xref ref-type="fig" rid="F7477049">3</xref>); this observation evidences that the species largely relied on cultivation for its persistence.</p></sec></tp:treatment-sec><tp:treatment-sec><!--Section generated to contain objects referenced in tp:taxon-treatment.--><fig id="F7479678" position="float" orientation="portrait"><object-id xmlns:xlink="http://www.w3.org/1999/xlink" content-type="arpha" xlink:type="simple">8DF871BA-B539-5C5D-AFBA-81B60ECAE27F</object-id><object-id xmlns:xlink="http://www.w3.org/1999/xlink" content-type="doi" xlink:type="simple">10.3897/BDJ.10.e80804.figure2</object-id><label>Figure 2.</label><caption><p>Recorded distribution of <italic><tp:taxon-name><tp:taxon-name-part taxon-name-part-type="genus" reg="Alkekengi">Alkekengi</tp:taxon-name-part><tp:taxon-name-part taxon-name-part-type="species" reg="officinarum">officinarum</tp:taxon-name-part></tp:taxon-name></italic> in Kyrgyzstan, according to historical specimens examined (cultivated plants excluded) and recent observations.</p></caption><graphic xmlns:xlink="http://www.w3.org/1999/xlink" xlink:href="bdj-10-e80804-g002.png" position="float" id="oo_632494.png" orientation="portrait" xlink:type="simple"><uri content-type="original_file" xlink:type="simple">https://binary.pensoft.net/fig/632494</uri></graphic></fig><fig id="F7477049" position="float" orientation="portrait"><object-id xmlns:xlink="http://www.w3.org/1999/xlink" content-type="arpha" xlink:type="simple">43EF4793-F1FB-5CFA-BAD3-1EFB1FFB9A3A</object-id><object-id xmlns:xlink="http://www.w3.org/1999/xlink" content-type="doi" xlink:type="simple">10.3897/BDJ.10.e80804.figure3</object-id><label>Figure 3.</label><caption><p><italic><tp:taxon-name><tp:taxon-name-part taxon-name-part-type="genus" reg="Alkekengi">Alkekengi</tp:taxon-name-part><tp:taxon-name-part taxon-name-part-type="species" reg="officinarum">officinarum</tp:taxon-name-part></tp:taxon-name></italic>, a survivor of long-abandoned cultivation in Bishkek (photo by G. Lazkov, 21 September 2021).</p></caption><graphic xmlns:xlink="http://www.w3.org/1999/xlink" xlink:href="bdj-10-e80804-g003.jpg" position="float" id="oo_591538.jpg" orientation="portrait" xlink:type="simple"><uri content-type="original_file" xlink:type="simple">https://binary.pensoft.net/fig/591538</uri></graphic></fig></tp:treatment-sec><ref-list><ref id="B7478418"><element-citation xmlns:xlink="http://www.w3.org/1999/xlink" publication-type="website" xlink:type="simple"><person-group person-group-type="author"><name name-style="western"><surname>PoWo</surname></name></person-group><article-title>Plants of the World online</article-title><uri xlink:type="simple">http://powo.science.kew.org/</uri><date-in-citation content-type="access-date">2021-09-21T00:00:00+03:00</date-in-citation></element-citation></ref><ref id="B7478440"><element-citation xmlns:xlink="http://www.w3.org/1999/xlink" publication-type="article" xlink:type="simple"><person-group person-group-type="author"><name name-style="western"><surname>Särkinen</surname><given-names>Tiina</given-names></name><name name-style="western"><surname>Bohs</surname><given-names>Lynn</given-names></name><name name-style="western"><surname>Olmstead</surname><given-names>R. G.</given-names></name><name name-style="western"><surname>Knapp</surname><given-names>Sandra</given-names></name></person-group><year>2013</year><article-title>A phylogenetic framework for evolutionary study of the nightshades (<tp:taxon-name><tp:taxon-name-part taxon-name-part-type="family">Solanaceae</tp:taxon-name-part></tp:taxon-name>): a dated 1000-tip tree</article-title><source>BMC Evolutionary Biology</source><volume>13</volume><issue>1</issue><pub-id pub-id-type="doi">10.1186/1471-2148-13-214</pub-id></element-citation></ref><ref id="B7479012"><element-citation xmlns:xlink="http://www.w3.org/1999/xlink" publication-type="book" xlink:type="simple"><person-group person-group-type="author"><name name-style="western"><surname>Grossheim</surname><given-names>A. A.</given-names></name></person-group><year>1967</year><source>Flora of the Caucasus</source><edition>2nd Edition</edition><volume>Vol. 7</volume><publisher-name>Science Publishers</publisher-name><publisher-loc>Leningrad</publisher-loc><size units="page">895</size><comment content-type="language">Russian</comment></element-citation></ref><ref id="B7478449"><element-citation xmlns:xlink="http://www.w3.org/1999/xlink" publication-type="book" xlink:type="simple"><person-group person-group-type="author"><name name-style="western"><surname>Li</surname><given-names>S. C.</given-names></name></person-group><year>1973</year><source>Chinese medicinal herbs: A modern edition of a classic sixteenth-century manual</source><publisher-name>Georgetown Press</publisher-name><publisher-loc>San Francisco</publisher-loc></element-citation></ref><ref id="B7478457"><element-citation xmlns:xlink="http://www.w3.org/1999/xlink" publication-type="article" xlink:type="simple"><person-group person-group-type="author"><name name-style="western"><surname>Colledge</surname><given-names>Sue</given-names></name><name name-style="western"><surname>Conolly</surname><given-names>James</given-names></name></person-group><year>2014</year><article-title>Wild plant use in European Neolithic subsistence economies: a formal assessment of preservation bias in archaeobotanical assemblages and the implications for understanding changes in plant diet breadth</article-title><source>Quaternary Science Reviews</source><volume>101</volume><fpage>193</fpage><lpage>206</lpage><pub-id pub-id-type="doi">10.1016/j.quascirev.2014.07.013</pub-id></element-citation></ref><ref id="B7478475"><element-citation xmlns:xlink="http://www.w3.org/1999/xlink" publication-type="article" xlink:type="simple"><person-group person-group-type="author"><name name-style="western"><surname>Kohler-Schneider</surname><given-names>Marianne</given-names></name><name name-style="western"><surname>Caneppele</surname><given-names>Anita</given-names></name></person-group><year>2007</year><article-title>Late Neolithic agriculture in eastern Austria: archaeobotanical results from sites of the Baden and Jevišovice cultures (3600–2800 b.c.)</article-title><source>Vegetation History and Archaeobotany</source><volume>18</volume><issue>1</issue><fpage>61</fpage><lpage>74</lpage><pub-id pub-id-type="doi">10.1007/s00334-007-0129-3</pub-id></element-citation></ref><ref id="B7478466"><element-citation xmlns:xlink="http://www.w3.org/1999/xlink" publication-type="article" xlink:type="simple"><person-group person-group-type="author"><name name-style="western"><surname>Reed</surname><given-names>Kelly</given-names></name></person-group><year>2015</year><article-title>From the field to the hearth: plant remains from Neolithic Croatia (ca. 6000–4000 cal BC)</article-title><source>Vegetation History and Archaeobotany</source><volume>24</volume><issue>5</issue><fpage>601</fpage><lpage>619</lpage><pub-id pub-id-type="doi">10.1007/s00334-015-0513-3</pub-id></element-citation></ref><ref id="B7479001"><element-citation xmlns:xlink="http://www.w3.org/1999/xlink" publication-type="article" xlink:type="simple"><person-group person-group-type="author"><name name-style="western"><surname>Jin</surname><given-names>Guiyun</given-names></name><name name-style="western"><surname>Chen</surname><given-names>Songtao</given-names></name><name name-style="western"><surname>Li</surname><given-names>Hui</given-names></name><name name-style="western"><surname>Fan</surname><given-names>Xianjun</given-names></name><name name-style="western"><surname>Yang</surname><given-names>Aiguo</given-names></name><name name-style="western"><surname>Mithen</surname><given-names>Steven</given-names></name></person-group><year>2020</year><article-title>The Beixin Culture: archaeobotanical evidence for a population dispersal of Neolithic hunter-gatherer-cultivators in northern China</article-title><source>Antiquity</source><volume>94</volume><issue>378</issue><fpage>1426</fpage><lpage>1443</lpage><pub-id pub-id-type="doi">10.15184/aqy.2020.63</pub-id></element-citation></ref><ref id="B7478586"><element-citation xmlns:xlink="http://www.w3.org/1999/xlink" publication-type="chapter" xlink:type="simple"><person-group person-group-type="author"><name name-style="western"><surname>Ignatov</surname><given-names>M. S.</given-names></name></person-group><year>1991</year><chapter-title><tp:taxon-name><tp:taxon-name-part taxon-name-part-type="family">Solanaceae</tp:taxon-name-part></tp:taxon-name> Juss.</chapter-title><person-group person-group-type="editor"><name name-style="western"><surname>Kharkevich</surname><given-names>S. S.</given-names></name></person-group><source>Vascular plants of the Soviet Far East</source><volume>5</volume><publisher-name>Science Publishers</publisher-name><publisher-loc>Saint-Petersburg</publisher-loc><size units="page">276-287</size><comment content-type="language">Russian</comment><isbn>5-02-026706-6</isbn></element-citation></ref><ref id="B7634509"><element-citation xmlns:xlink="http://www.w3.org/1999/xlink" publication-type="book" xlink:type="simple"><person-group person-group-type="author"><name name-style="western"><surname>Schischkin</surname><given-names>I. K.</given-names></name></person-group><year>1936</year><source>Weedy plants of the southern part of the Far East Region</source><publisher-name>Far East Publishing House</publisher-name><publisher-loc>Khabarovsk</publisher-loc><size units="page">144</size><comment content-type="language">Russian</comment></element-citation></ref><ref id="B7478626"><element-citation xmlns:xlink="http://www.w3.org/1999/xlink" publication-type="article" xlink:type="simple"><person-group person-group-type="author"><name name-style="western"><surname>Pojarkova</surname><given-names>A. I.</given-names></name></person-group><year>1954</year><article-title>On <tp:taxon-name><tp:taxon-name-part taxon-name-part-type="genus" reg="Physalis">Physalis</tp:taxon-name-part><tp:taxon-name-part taxon-name-part-type="infraspecific-rank">sect.</tp:taxon-name-part><tp:taxon-name-part taxon-name-part-type="section" reg="Megista">Megista</tp:taxon-name-part></tp:taxon-name> Rydb. and its Asiatic species</article-title><source>Botanicheskie Materialy Gerbariya Botanicheskogo Instituta Imeni V. L. Komarova Akademii Nauk SSSR</source><volume>16</volume><fpage>321</fpage><lpage>332</lpage><comment content-type="language">Russian</comment></element-citation></ref><ref id="B7454329"><element-citation xmlns:xlink="http://www.w3.org/1999/xlink" publication-type="chapter" xlink:type="simple"><person-group person-group-type="author"><name name-style="western"><surname>Kovalevskaya</surname><given-names>S. S.</given-names></name></person-group><year>1987</year><chapter-title><tp:taxon-name><tp:taxon-name-part taxon-name-part-type="family">Solanaceae</tp:taxon-name-part></tp:taxon-name> Juss.</chapter-title><person-group person-group-type="editor"><name name-style="western"><surname>Adylov</surname><given-names>T. A.</given-names></name></person-group><source>Manual of vascular plants of Central Asia</source><volume>Vol. 9</volume><publisher-name>Science Publishers</publisher-name><publisher-loc>Tashkent</publisher-loc><size units="page">175-188</size><comment content-type="language">Russian</comment></element-citation></ref><ref id="B7552105"><element-citation xmlns:xlink="http://www.w3.org/1999/xlink" publication-type="article" xlink:type="simple"><person-group person-group-type="author"><name name-style="western"><surname>Fedtschenko</surname><given-names>O. A.</given-names></name><name name-style="western"><surname>Fedtschenko</surname><given-names>B. A.</given-names></name></person-group><year>1913</year><article-title>Conspectus florae Turkestanicae</article-title><source>Izvestia Turkestanskogo Otdela Imperatorskogo Russkogo Geograficheskogo Obschestva</source><volume>6</volume><issue>Supplement 5</issue><fpage>1</fpage><lpage>200</lpage><comment content-type="language">Russian</comment></element-citation></ref><ref id="B7454253"><element-citation xmlns:xlink="http://www.w3.org/1999/xlink" publication-type="chapter" xlink:type="simple"><person-group person-group-type="author"><name name-style="western"><surname>Khassanov</surname><given-names>F. O.</given-names></name><name name-style="western"><surname>Sennikov</surname><given-names>A. N.</given-names></name><name name-style="western"><surname>Juramurodov</surname><given-names>I. J.</given-names></name></person-group><year>2020</year><chapter-title><tp:taxon-name><tp:taxon-name-part taxon-name-part-type="family">Solanaceae</tp:taxon-name-part></tp:taxon-name> Juss.</chapter-title><person-group person-group-type="editor"><name name-style="western"><surname>Sennikov</surname><given-names>A. N.</given-names></name></person-group><source>Flora of Uzbekistan</source><volume>Vol. 3</volume><publisher-name>Ma’naviyat</publisher-name><publisher-loc>Tashkent</publisher-loc><size units="page">120-145</size><comment content-type="language">Russian</comment></element-citation></ref><ref id="B7479455"><element-citation xmlns:xlink="http://www.w3.org/1999/xlink" publication-type="chapter" xlink:type="simple"><person-group person-group-type="author"><name name-style="western"><surname>Spota</surname><given-names>E. I.</given-names></name></person-group><year>1960</year><chapter-title><italic><tp:taxon-name><tp:taxon-name-part taxon-name-part-type="genus" reg="Solanum">Solanum</tp:taxon-name-part></tp:taxon-name></italic> L., <italic><tp:taxon-name><tp:taxon-name-part taxon-name-part-type="genus" reg="Physalis">Physalis</tp:taxon-name-part></tp:taxon-name></italic> L.</chapter-title><person-group person-group-type="editor"><name name-style="western"><surname>Vvedensky</surname><given-names>A. I.</given-names></name></person-group><source>Flora of the Kirghiz SSR</source><volume>Vol. 9</volume><publisher-name>Academy of Sciences of the Kirghiz SSR</publisher-name><publisher-loc>Bishkek</publisher-loc><size units="page">172-179, 181-184</size><comment content-type="language">Russian</comment></element-citation></ref><ref id="B7479052"><element-citation xmlns:xlink="http://www.w3.org/1999/xlink" publication-type="chapter" xlink:type="simple"><person-group person-group-type="author"><name name-style="western"><surname>Zhang</surname><given-names>Z. Y.</given-names></name><name name-style="western"><surname>Lu</surname><given-names>A.</given-names></name><name name-style="western"><surname>D'Arcy</surname><given-names>W. G.</given-names></name></person-group><year>1994</year><chapter-title><tp:taxon-name><tp:taxon-name-part taxon-name-part-type="family">Solanaceae</tp:taxon-name-part></tp:taxon-name> Juss.</chapter-title><person-group person-group-type="editor"><name name-style="western"><surname>Wu</surname><given-names>Z. Y.</given-names></name><name name-style="western"><surname>Raven</surname><given-names>P. H.</given-names></name></person-group><source>Flora of China</source><volume>Vol. 17</volume><publisher-name>Science Publishers &amp; Missouri Botanical Garden</publisher-name><publisher-loc>Beijing &amp; Saint-Louis</publisher-loc><size units="page">300-332</size></element-citation></ref><ref id="B7479033"><element-citation xmlns:xlink="http://www.w3.org/1999/xlink" publication-type="article" xlink:type="simple"><person-group person-group-type="author"><name name-style="western"><surname>Whitson</surname><given-names>Maggie</given-names></name><name name-style="western"><surname>Manos</surname><given-names>P. S.</given-names></name></person-group><year>2005</year><article-title>Untangling <italic><tp:taxon-name><tp:taxon-name-part taxon-name-part-type="genus" reg="Physalis">Physalis</tp:taxon-name-part></tp:taxon-name></italic> (<tp:taxon-name><tp:taxon-name-part taxon-name-part-type="family">Solanaceae</tp:taxon-name-part></tp:taxon-name>) from the physaloids: A two-gene phylogeny of the <tp:taxon-name><tp:taxon-name-part taxon-name-part-type="tribe">Physalinae</tp:taxon-name-part></tp:taxon-name></article-title><source>Systematic Botany</source><volume>30</volume><issue>1</issue><fpage>216</fpage><lpage>230</lpage><pub-id pub-id-type="doi">10.1600/0363644053661841</pub-id></element-citation></ref><ref id="B7479042"><element-citation xmlns:xlink="http://www.w3.org/1999/xlink" publication-type="article" xlink:type="simple"><person-group person-group-type="author"><name name-style="western"><surname>Zamora-Tavares</surname><given-names>María del Pilar</given-names></name><name name-style="western"><surname>Martínez</surname><given-names>Mahinda</given-names></name><name name-style="western"><surname>Magallón</surname><given-names>Susana</given-names></name><name name-style="western"><surname>Guzmán-Dávalos</surname><given-names>Laura</given-names></name><name name-style="western"><surname>Vargas-Ponce</surname><given-names>Ofelia</given-names></name></person-group><year>2016</year><article-title><italic><tp:taxon-name><tp:taxon-name-part taxon-name-part-type="genus" reg="Physalis">Physalis</tp:taxon-name-part></tp:taxon-name></italic> and physaloids: A recent and complex evolutionary history</article-title><source>Molecular Phylogenetics and Evolution</source><volume>100</volume><fpage>41</fpage><lpage>50</lpage><pub-id pub-id-type="doi">10.1016/j.ympev.2016.03.032</pub-id></element-citation></ref><ref id="B7479065"><element-citation xmlns:xlink="http://www.w3.org/1999/xlink" publication-type="chapter" xlink:type="simple"><person-group person-group-type="author"><name name-style="western"><surname>Vasilieva</surname><given-names>A. N.</given-names></name></person-group><year>1965</year><chapter-title><tp:taxon-name><tp:taxon-name-part taxon-name-part-type="family">Solanaceae</tp:taxon-name-part></tp:taxon-name> Juss.</chapter-title><person-group person-group-type="editor"><name name-style="western"><surname>Pavlov</surname><given-names>N. V.</given-names></name></person-group><source>Flora of Kazakhstan</source><volume>Vol. 8</volume><publisher-name>Science Publishers</publisher-name><publisher-loc>Alma-Ata</publisher-loc><size units="page">3-24</size><comment content-type="language">Russian</comment></element-citation></ref><ref id="B7479078"><element-citation xmlns:xlink="http://www.w3.org/1999/xlink" publication-type="article" xlink:type="simple"><person-group person-group-type="author"><name name-style="western"><surname>Wang</surname><given-names>Ruijiang</given-names></name></person-group><year>2014</year><article-title>A new combination in <italic><tp:taxon-name><tp:taxon-name-part taxon-name-part-type="genus" reg="Alkekengi">Alkekengi</tp:taxon-name-part></tp:taxon-name></italic> (<tp:taxon-name><tp:taxon-name-part taxon-name-part-type="family">Solanaceae</tp:taxon-name-part></tp:taxon-name>) for the Flora of China</article-title><source>Phytotaxa</source><volume>178</volume><issue>1</issue><fpage>59</fpage><lpage>60</lpage><pub-id pub-id-type="doi">10.11646/phytotaxa.178.1.9</pub-id></element-citation></ref><ref id="B7479530"><element-citation xmlns:xlink="http://www.w3.org/1999/xlink" publication-type="article" xlink:type="simple"><person-group person-group-type="author"><name name-style="western"><surname>Kang</surname><given-names>Yongxiang</given-names></name><name name-style="western"><surname>Łuczaj</surname><given-names>Łukasz</given-names></name><name name-style="western"><surname>Kang</surname><given-names>Jin</given-names></name><name name-style="western"><surname>Zhang</surname><given-names>Shijiao</given-names></name></person-group><year>2013</year><article-title>Wild food plants and wild edible fungi in two valleys of the Qinling Mountains (Shaanxi, central China)</article-title><source>Journal of Ethnobiology and Ethnomedicine</source><volume>9</volume><issue>1</issue><pub-id pub-id-type="doi">10.1186/1746-4269-9-26</pub-id></element-citation></ref><ref id="B7479539"><element-citation xmlns:xlink="http://www.w3.org/1999/xlink" publication-type="article" xlink:type="simple"><person-group person-group-type="author"><name name-style="western"><surname>Wang</surname><given-names>Jing</given-names></name><name name-style="western"><surname>Seyler</surname><given-names>B. C.</given-names></name><name name-style="western"><surname>Ticktin</surname><given-names>Tamara</given-names></name><name name-style="western"><surname>Zeng</surname><given-names>Yonggang</given-names></name><name name-style="western"><surname>Ayu</surname><given-names>Kede</given-names></name></person-group><year>2020</year><article-title>An ethnobotanical survey of wild edible plants used by the Yi people of Liangshan Prefecture, Sichuan Province, China</article-title><source>Journal of Ethnobiology and Ethnomedicine</source><volume>16</volume><issue>1</issue><pub-id pub-id-type="doi">10.1186/s13002-019-0349-5</pub-id></element-citation></ref><ref id="B7479521"><element-citation xmlns:xlink="http://www.w3.org/1999/xlink" publication-type="article" xlink:type="simple"><person-group person-group-type="author"><name name-style="western"><surname>Cappers</surname><given-names>R. T.J.</given-names></name></person-group><year>1993</year><article-title>Seed dispersal by water: a contribution to the interpretation of seed assemblages</article-title><source>Vegetation History and Archaeobotany</source><volume>2</volume><issue>3</issue><pub-id pub-id-type="doi">10.1007/bf00198588</pub-id></element-citation></ref><ref id="B7454266"><element-citation xmlns:xlink="http://www.w3.org/1999/xlink" publication-type="chapter" xlink:type="simple"><person-group person-group-type="author"><name name-style="western"><surname>Kovalevskaya</surname><given-names>S. S.</given-names></name></person-group><year>1961</year><chapter-title><tp:taxon-name><tp:taxon-name-part taxon-name-part-type="family">Solanaceae</tp:taxon-name-part></tp:taxon-name> Juss.</chapter-title><person-group person-group-type="editor"><name name-style="western"><surname>Vvedensky</surname><given-names>A. I.</given-names></name></person-group><source>Flora of Uzbekistan</source><volume>Vol. 5</volume><publisher-name>Academy of Sciences of the Uzbek SSR</publisher-name><publisher-loc>Tashkent</publisher-loc><size units="page">416-445</size><comment content-type="language">Russian</comment></element-citation></ref></ref-list></tp:taxon-treatment>
