# Supplementary material for: The first checklist of alien vascular plants of Kyrgyzstan, with new records and critical evaluation of earlier data. Contribution 2
Source: Biodivers Data J. 2022 Mar 24;10:e80804. doi: 10.3897/BDJ.10.e80804 (PMC8971126; doi:10.3897/BDJ.10.e80804)
Supplement: XML Treatment for Bidens frondosa [file BDJ.10.e80804-treatment2.xml]

<!DOCTYPE tp:taxon-treatment
  PUBLIC "-//TaxonX//DTD Taxonomic Treatment Publishing DTD v0 20100105//EN" "tax-treatment-NSO.dtd">
<tp:taxon-treatment xmlns:tp="http://www.plazi.org/taxpub"><tp:treatment-meta><mixed-citation publication-type="journal"><person-group><name><surname>Sennikov</surname><given-names>Alexander</given-names></name><name><surname>Lazkov</surname><given-names>Georgy</given-names></name></person-group><article-title>The first checklist of alien vascular plants of Kyrgyzstan, with new records and critical evaluation of earlier data. Contribution 2</article-title><source>Biodivers Data J</source><day>24</day><month>03</month><year>2022</year><volume>10</volume><pub-id pub-id-type="doi">10.3897/BDJ.10.e80804</pub-id></mixed-citation></tp:treatment-meta><tp:nomenclature><tp:taxon-name>
            <object-id xmlns:xlink="http://www.w3.org/1999/xlink" content-type="arpha" xlink:type="simple">396193E6-A589-579A-991D-FB87E990FA88</object-id>
            <tp:taxon-name-part taxon-name-part-type="genus">Bidens</tp:taxon-name-part>
            <tp:taxon-name-part taxon-name-part-type="species">frondosa</tp:taxon-name-part>
            <object-id xmlns:xlink="http://www.w3.org/1999/xlink" xlink:type="simple" object-id-type="IPNI">urn:lsid:ipni.org:names:315743-2</object-id>
          </tp:taxon-name><tp:taxon-authority>L. 1753</tp:taxon-authority><tp:nomenclature-citation-list><tp:nomenclature-citation><tp:taxon-name>
                <tp:taxon-name-part taxon-name-part-type="genus" reg="Bidens">Bidens</tp:taxon-name-part>
                <tp:taxon-name-part taxon-name-part-type="species" reg="frondosa">frondosa</tp:taxon-name-part>
              </tp:taxon-name><comment> L., Sp. Pl. 2: 832 (1753).</comment></tp:nomenclature-citation><tp:nomenclature-citation><tp:taxon-name>
                <tp:taxon-name-part taxon-name-part-type="genus">Bidens</tp:taxon-name-part>
                <tp:taxon-name-part taxon-name-part-type="species">frondosa</tp:taxon-name-part>
              </tp:taxon-name><comment> <italic><tp:taxon-name><tp:taxon-name-part taxon-name-part-type="genus" reg="Bidens">Bidens</tp:taxon-name-part><tp:taxon-name-part taxon-name-part-type="species" reg="melanocarpa">melanocarpa</tp:taxon-name-part></tp:taxon-name></italic></comment></tp:nomenclature-citation></tp:nomenclature-citation-list></tp:nomenclature><tp:treatment-sec sec-type="Diagnosis"><title>Diagnosis</title><p>The species differs from <italic><tp:taxon-name><tp:taxon-name-part taxon-name-part-type="genus" reg="Bidens">Bidens</tp:taxon-name-part><tp:taxon-name-part taxon-name-part-type="species" reg="tripartita">tripartita</tp:taxon-name-part></tp:taxon-name></italic> L., which is common in Central Asia (<xref ref-type="bibr" rid="B7633757">Nabiev 1993</xref>) and Kyrgyzstan (<xref ref-type="bibr" rid="B7633785">Gorbunova 1965</xref>), in narrow, long-attenuated and narrowly petiolate leaflets, and in two (vs. 3-4) setae on the achenes. In the beginning of its invasion, it has been commonly confused with the latter species, thus obscuring the data on its actual occurrence.</p></tp:treatment-sec><tp:treatment-sec sec-type="Distribution"><title>Distribution</title><sec sec-type="Native distribution"><title>Native distribution</title><p>North America.</p></sec><sec sec-type="Secondary distribution"><title>Secondary distribution</title><p>Europe, Asia (southern Siberia, Central Asia, Eastern Asia), Australia and New Zealand; sporadically also elsewhere.</p><p>In Europe, this species belongs to the most widely distributed alien vascular plants (<xref ref-type="bibr" rid="B7638995">Lambdon et al. 2008</xref>). It also belongs to the most invasive plants in Russia (<xref ref-type="bibr" rid="B7634486">Morozova and Vinogradova 2018</xref>) and Belarus (<xref ref-type="bibr" rid="B7634473">Dzhus 2020</xref>).</p></sec><sec sec-type="Distribution in Central Asia"><title>Distribution in Central Asia</title><p>Kazakhstan, Kyrgyzstan, Tajikistan, Uzbekistan.</p><p>In Central Asia, the species was first recorded in a single locality on the south-eastern margin of Tashkent City, Uzbekistan, in 1990 (<xref ref-type="bibr" rid="B7633798">Alexeev 1991</xref>). The species was found naturalised on irrigated grassland in newly developed city districts. By the beginning of the 2010s, the species was found commonly naturalised and invasive in agricultural areas of Uzbekistan (<xref ref-type="bibr" rid="B7633807">Maltsev 2013</xref>).</p><p>In Kazakhstan, the species was first recorded in 2001 near Jänıbek in West Kazakhstan Region. This locality is situated immediately next to the Russian border, and the species was known from the southern Volga Region of Russia by that time (<xref ref-type="bibr" rid="B7633825">Sukhorukov and Berezutsky 2000</xref>). Its current distribution seems to be quite wide, especially in agricultural areas of the north (<xref ref-type="bibr" rid="B7453095">Plantarium 2021</xref>).</p><p>The species was first recorded in Kyrgyzstan by <xref ref-type="bibr" rid="B7633842">Lazkov et al. (2011)</xref>, based on a single observation in Bishkek dated 2008. More data are reported in the present Contribution.</p><p>In Tajikistan, the species was first recorded from Dushanbe City and its vicinities in 2009, along roadside ditches (<xref ref-type="bibr" rid="B7633851">Nobis and Nowak 2011</xref>). It was also found on rice fields near Hissar (<xref ref-type="bibr" rid="B7565870">Nowak et al. 2013</xref>).</p><p>At present the species is naturalised in all these four countries. It is widely naturalised and invasive in Kazakhstan and Uzbekistan, but sparsely occurring and not yet invasive in Kyrgyzstan and Tajikistan.</p></sec><sec sec-type="Distribution in Kyrgyzstan"><title>Distribution in Kyrgyzstan</title><p>Western Tian-Shan, Northern Tian-Shan, Alay-Turkestan (Fig. <xref ref-type="fig" rid="F7633755">4</xref>).</p><p><italic><tp:taxon-name><tp:taxon-name-part taxon-name-part-type="genus" reg="Bidens">Bidens</tp:taxon-name-part><tp:taxon-name-part taxon-name-part-type="species" reg="frondosa">frondosa</tp:taxon-name-part></tp:taxon-name></italic> was recorded in Bishkek in 2008, for the first time in Kyrgyzstan. Since then, small groups of the species have been observed in the city centre (Fig. <xref ref-type="fig" rid="F7634851">5</xref>). These occurrences are mostly ephemerous, not lasting long, but their regular re-appearance suggests that the invasion is continuous. The species was also observed established in the Botanical Garden, where it has found a suitable agricultural habitat and experiences little pressure from the environment.</p><p>During 2011-2020, we also observed small groups of <italic><tp:taxon-name><tp:taxon-name-part taxon-name-part-type="genus" reg="Bidens">B.</tp:taxon-name-part><tp:taxon-name-part taxon-name-part-type="species" reg="frondosa">frondosa</tp:taxon-name-part></tp:taxon-name></italic> in a few localities in the Fergana Depression, along the border with Uzbekistan. These previously unpublished records suggest that the species may be found elsewhere in the Depression because of its common naturalisation in Uzbekistan (<xref ref-type="bibr" rid="B7633807">Maltsev 2013</xref>).</p><p>So far, all the localities are from altitudes between 650 and 1000 m above sea level, and the species shows no tendency to spread to the mountains.</p></sec></tp:treatment-sec><tp:treatment-sec sec-type="Ecology"><title>Ecology</title><p>Sides of water bodies and flood plains in the native distribution area; river sides, wetlands, fields and ruderal places in the secondary distribution area.</p></tp:treatment-sec><tp:treatment-sec sec-type="Biology"><title>Biology</title><p>Annual.</p><p><italic><tp:taxon-name><tp:taxon-name-part taxon-name-part-type="genus" reg="Bidens">Bidens</tp:taxon-name-part><tp:taxon-name-part taxon-name-part-type="species" reg="frondosa">frondosa</tp:taxon-name-part></tp:taxon-name></italic> can grow taller than <italic><tp:taxon-name><tp:taxon-name-part taxon-name-part-type="genus" reg="Bidens">B.</tp:taxon-name-part><tp:taxon-name-part taxon-name-part-type="species" reg="tripartita">tripartita</tp:taxon-name-part></tp:taxon-name></italic>, producing more seeds, and, therefore, can outcompete the latter in agricultural and even native environments (<xref ref-type="bibr" rid="B7633816">Danuso et al. 2012</xref>). This process has been observed in many countries, for example, Uzbekistan (<xref ref-type="bibr" rid="B7633807">Maltsev 2013</xref>) and Russia (<xref ref-type="bibr" rid="B7634161">Glazkova 2005</xref>).</p></tp:treatment-sec><tp:treatment-sec sec-type="Taxon discussion"><title>Taxon discussion</title><p>The species is highly variable in certain characters. <tp:taxon-name><tp:taxon-name-part taxon-name-part-type="genus" reg="Bidens">Bidens</tp:taxon-name-part><tp:taxon-name-part taxon-name-part-type="species" reg="frondosa">frondosa</tp:taxon-name-part><tp:taxon-name-part taxon-name-part-type="infraspecific-rank">var.</tp:taxon-name-part><tp:taxon-name-part taxon-name-part-type="variety" reg="anomala">anomala</tp:taxon-name-part></tp:taxon-name> was distinguished by the achenes antrorsely barbate along the whole margin, whereas achenes of the type variety are antrorsely barbate along the body but retrorsely barbate along the awns (<xref ref-type="bibr" rid="B7634178">Sherff 1937</xref>, <xref ref-type="bibr" rid="B7619341">Verloove 2021</xref>). Both varieties were recorded in Uzbekistan (<xref ref-type="bibr" rid="B7633807">Maltsev 2013</xref>). Variants with shorter and longer outer phyllaries were also observed in herbarium collections. These observations indicate a high genetic diversity and multiple events of the species' introduction to Central Asia, contrary to the hypothesis of <xref ref-type="bibr" rid="B7634170">Vinogradova et al. (2009)</xref> about a single founder effect in the East European invasion.</p></tp:treatment-sec><tp:treatment-sec sec-type="Notes"><title>Notes</title><p>Rice has been commercially grown in the USA already in the 19th century (<xref ref-type="bibr" rid="B7634199">Barrett and Seaman 1980</xref>). In the early 20th century, <italic><tp:taxon-name><tp:taxon-name-part taxon-name-part-type="genus" reg="Bidens">Bidens</tp:taxon-name-part><tp:taxon-name-part taxon-name-part-type="species" reg="frondosa">frondosa</tp:taxon-name-part></tp:taxon-name></italic> was a common weed of rice fields in California (<xref ref-type="bibr" rid="B7634187">Kennedy 1923</xref>), although later works do not list this genus at all (<xref ref-type="bibr" rid="B7634199">Barrett and Seaman 1980</xref>). The preference of <italic><tp:taxon-name><tp:taxon-name-part taxon-name-part-type="genus" reg="Bidens">B.</tp:taxon-name-part><tp:taxon-name-part taxon-name-part-type="species" reg="frondosa">frondosa</tp:taxon-name-part></tp:taxon-name></italic> for damp places accounts for its adaptability to rice fields; when introduced to Eastern Asia, the species became a noxious weed of rice fields in Korea (<xref ref-type="bibr" rid="B7634208">Oh et al. 2007</xref>) and north-eastern China (<xref ref-type="bibr" rid="B7635584">Zhu et al. 2020</xref>). It is also capable of infesting other crops, like maize, soybean and sugarbeet, in Italy (<xref ref-type="bibr" rid="B7633816">Danuso et al. 2012</xref>) but may be lacking on fields in other countries like in Germany (<xref ref-type="bibr" rid="B7635599">de Mol et al. 2015</xref>).</p><p>The attachment of <italic><tp:taxon-name><tp:taxon-name-part taxon-name-part-type="genus" reg="Bidens">Bidens</tp:taxon-name-part><tp:taxon-name-part taxon-name-part-type="species" reg="frondosa">frondosa</tp:taxon-name-part></tp:taxon-name></italic> seed to agricultural commodities is indicated by its numerous records at mills and railway stations (<xref ref-type="bibr" rid="B7619358">Suominen 1979</xref>, <xref ref-type="bibr" rid="B7634235">Gudžinskas 1989</xref>; references in <xref ref-type="bibr" rid="B7634161">Glazkova 2005</xref>). Introduction with North American grain (maize, wheat or oat) was suggested in Finland (<xref ref-type="bibr" rid="B7619358">Suominen 1979</xref>). Besides railways, sea ports may act as entrance points for the species (<xref ref-type="bibr" rid="B7634284">Vorobiev 1954</xref> and references in <xref ref-type="bibr" rid="B7634161">Glazkova 2005</xref>).</p><p>In Eastern Europe, the species was commonly recorded in many regions during the 1980s and 1990s (review in <xref ref-type="bibr" rid="B7634161">Glazkova 2005</xref>). However, the persons who recorded the species often noted its possible presence in the territory already for some considerable period, thus indicating that there was a significant backlog due to the superficial similarity of <italic><tp:taxon-name><tp:taxon-name-part taxon-name-part-type="genus" reg="Bidens">B.</tp:taxon-name-part><tp:taxon-name-part taxon-name-part-type="species" reg="frondosa">frondosa</tp:taxon-name-part></tp:taxon-name></italic> to the common East European native species <italic><tp:taxon-name><tp:taxon-name-part taxon-name-part-type="genus" reg="Bidens">B.</tp:taxon-name-part><tp:taxon-name-part taxon-name-part-type="species" reg="tripartita">tripartita</tp:taxon-name-part></tp:taxon-name></italic>. First records indicate the appearance of <italic><tp:taxon-name><tp:taxon-name-part taxon-name-part-type="genus" reg="Bidens">B.</tp:taxon-name-part><tp:taxon-name-part taxon-name-part-type="species" reg="frondosa">frondosa</tp:taxon-name-part></tp:taxon-name></italic> in towns and at railway stations as early as in 1955-1970 (<xref ref-type="bibr" rid="B7634161">Glazkova 2005</xref>). As the early species' records show a clear relationship with the transportation of grain and accompanying commodities, we assume that its original appearance in Eastern Europe was connected with the transportation of imported agricultural goods.</p><p>This import may have a long and complex history. The first record of <italic><tp:taxon-name><tp:taxon-name-part taxon-name-part-type="genus" reg="Bidens">B.</tp:taxon-name-part><tp:taxon-name-part taxon-name-part-type="species" reg="frondosa">frondosa</tp:taxon-name-part></tp:taxon-name></italic> on the railway in Brest was dated 1955 and can be linked with the transportation of grains from Poland, which was noticeable since 1953 (<xref ref-type="bibr" rid="B7635608">Mackie 1968</xref>). Further on, the species was recorded in Kirov Town, far away from possible sources in Europe, along a small river streaming through an industrial area with many railways (<xref ref-type="bibr" rid="B7634161">Glazkova 2005</xref>). This record may be connected with the import of American grain that followed the drought of 1963 (<xref ref-type="bibr" rid="B7635625">Zelenin 2014</xref>).</p><p>Due to the lack of early records in agricultural communities (on fields and field margins), we conclude that contamination of seed material was not a major pathway of the species' introduction into Eastern Europe, and it was contamination of imported forage (animal feed) and, to some extent, food (grain) that was responsible for the mass invasion of <italic><tp:taxon-name><tp:taxon-name-part taxon-name-part-type="genus" reg="Bidens">B.</tp:taxon-name-part><tp:taxon-name-part taxon-name-part-type="species" reg="frondosa">frondosa</tp:taxon-name-part></tp:taxon-name></italic> in the USSR.</p><p>In 1965, the USSR gave up the notorious corn campaign and started to import feed grain (first of all, maize) from the USA; further on, a vast amount of American feed grain had been imported since 1973 as a response to the decision to increase national food consumption and to maintain extensive livestock (<xref ref-type="bibr" rid="B7635608">Mackie 1968</xref>, <xref ref-type="bibr" rid="B7636969">Novotny and Shull 1985</xref>, <xref ref-type="bibr" rid="B7635616">Allen 1987</xref>). This event coincides with the rapid rise of <italic><tp:taxon-name><tp:taxon-name-part taxon-name-part-type="genus" reg="Bidens">B.</tp:taxon-name-part><tp:taxon-name-part taxon-name-part-type="species" reg="frondosa">frondosa</tp:taxon-name-part></tp:taxon-name></italic> in the European part of the USSR (<xref ref-type="bibr" rid="B7634161">Glazkova 2005</xref>), indicating that feed grain was the most likely source of the species' invasion. The coinciding increase in the abundance of <italic><tp:taxon-name><tp:taxon-name-part taxon-name-part-type="genus" reg="Bidens">B.</tp:taxon-name-part><tp:taxon-name-part taxon-name-part-type="species" reg="frondosa">frondosa</tp:taxon-name-part></tp:taxon-name></italic> in the 1970s-1980s was recorded in Belarus (<xref ref-type="bibr" rid="B7634473">Dzhus 2020</xref>). Corn was dominating in the global production and export of feed grain (<xref ref-type="bibr" rid="B7636969">Novotny and Shull 1985</xref>), and seeds of <italic><tp:taxon-name><tp:taxon-name-part taxon-name-part-type="genus" reg="Bidens">B.</tp:taxon-name-part><tp:taxon-name-part taxon-name-part-type="species" reg="frondosa">frondosa</tp:taxon-name-part></tp:taxon-name></italic> may be found harvested and transported together with that crop (<xref ref-type="bibr" rid="B7637018">James et al. 2015</xref>).</p><p>Besides Eastern Europe, the second major area of the species' invasion in Russia is the Far East (<xref ref-type="bibr" rid="B7634486">Morozova and Vinogradova 2018</xref>). The species arrived in that territory very early, being naturalised already by the beginning of the 1950s (<xref ref-type="bibr" rid="B7634284">Vorobiev 1954</xref>). Its invasion has likely started from the port areas, where the species was widespread in the 1990s (<xref ref-type="bibr" rid="B7634517">Barkalov 1992</xref>). Its active and continuous import with grain is therefore assumed.</p><p>The primary further dispersal of <italic><tp:taxon-name><tp:taxon-name-part taxon-name-part-type="genus" reg="Bidens">Bidens</tp:taxon-name-part><tp:taxon-name-part taxon-name-part-type="species" reg="frondosa">frondosa</tp:taxon-name-part></tp:taxon-name></italic> seed in urban habitats may occur with the aid of <tp:taxon-name><tp:taxon-name-part taxon-name-part-type="family">Fringillidae</tp:taxon-name-part></tp:taxon-name> birds, domesticated animals or humans.</p><p>The common occurrence of <italic><tp:taxon-name><tp:taxon-name-part taxon-name-part-type="genus" reg="Bidens">Bidens</tp:taxon-name-part><tp:taxon-name-part taxon-name-part-type="species" reg="frondosa">frondosa</tp:taxon-name-part></tp:taxon-name></italic> along water streams suggests its further dispersal with water flows and transport. This type of dispersal was inferred for the first species' expansion in Central Europe (<xref ref-type="bibr" rid="B7634359">Hejný and Lhotská 1964</xref>, <xref ref-type="bibr" rid="B7634314">Lhotská 1966</xref>).</p><p>The fruits of <italic><tp:taxon-name><tp:taxon-name-part taxon-name-part-type="genus" reg="Bidens">Bidens</tp:taxon-name-part><tp:taxon-name-part taxon-name-part-type="species" reg="frondosa">frondosa</tp:taxon-name-part></tp:taxon-name></italic> have two barbate awns, and their lateral margins are also barbate. This accounts for their ability to attach to the animal fur and feather, which, in the case of water birds, allows for successful dispersal of the species along aquatic habitats (<xref ref-type="bibr" rid="B7634368">Carlquist 1966</xref>). This pathway was seemingly a major factor in the recent species' expansion in Eastern Europe (<xref ref-type="bibr" rid="B7634235">Gudžinskas 1989</xref>, <xref ref-type="bibr" rid="B7634161">Glazkova 2005</xref>). The first occurrence of this kind was found at the estuary of the Dnestr River (Ukraine) already in 1968 (<xref ref-type="bibr" rid="B7634161">Glazkova 2005</xref>).</p><p>Besides exozoochory, another proven way of the species' dispersal by aquatic birds is endozoochorous; various duck species are known to eat its seed, thus aiding their further dispersal (<xref ref-type="bibr" rid="B7634399">Green et al. 2016</xref>). Water birds are apparently responsible for bringing the species to new localities, which are often hidden from even minor pathways of dispersal of weeds and ruderal plants (e.g. <xref ref-type="bibr" rid="B7634415">Leostrin et al. 2018</xref>).</p></tp:treatment-sec><tp:treatment-sec sec-type="Introduction to Kyrgyzstan"><title>Introduction to Kyrgyzstan</title><sec sec-type="Period of introduction"><title>Period of introduction</title><p>Neophyte.</p><p>The first record of the species in Kyrgyzstan, dated 2008 (<xref ref-type="bibr" rid="B7633842">Lazkov et al. 2011</xref>), most likely does not reflect its first arrival in the territory. Taking into account its first observation in Uzbekistan, dated 1990 (<xref ref-type="bibr" rid="B7633798">Alexeev 1991</xref>), with its extensive naturalisation subsequently revealed in the beginning of the 2010s (<xref ref-type="bibr" rid="B7633807">Maltsev 2013</xref>), the introduction should have started from the late Soviet period, during the 1980s, if not earlier.</p></sec><sec sec-type="Pathways of introduction"><title>Pathways of introduction</title><p>Transport - Contaminant: Contaminated bait. Transport - Contaminant: Seed contaminant. Transport - Contaminant: Contaminant on animals.</p><p>The most likely pathway of introduction of <italic><tp:taxon-name><tp:taxon-name-part taxon-name-part-type="genus" reg="Bidens">Bidens</tp:taxon-name-part><tp:taxon-name-part taxon-name-part-type="species" reg="frondosa">frondosa</tp:taxon-name-part></tp:taxon-name></italic> in Kyrgyzstan was its arrival with contaminated forage, but we also cannot exclude its appearance on corn fields as a seed contaminant. The occurrences along irrigation ditches may be zoochorous.</p><p>Further dispersal may occur with water, humans, domestic animals and water birds.</p></sec><sec sec-type="Invasion status"><title>Invasion status</title><p>Naturalised.</p><p>Although most of the occurrences observed so far have been represented by just a few plants, and some were proven to have disappeared, the species is apparently on the way to its naturalisation in the country. It can be considered naturalised at least in the Botanical Garden in Bishkek.</p><p>No large populations or founder localities have been noticed so far.</p></sec><sec sec-type="Evidence of impact"><title>Evidence of impact</title><p>Agriculture - minor impact (rarely occurring along irrigation ditches, once recorded as a garden weed). Native ecosystems - no impact (restricted to agricultural and urbanised areas). Urban areas - minor impact (rarely occurs in ruderal places).</p></sec><sec sec-type="Trend"><title>Trend</title><p>Increasing (observed).</p></sec></tp:treatment-sec><tp:treatment-sec><!--Section generated to contain objects referenced in tp:taxon-treatment.--><fig id="F7633755" position="float" orientation="portrait"><object-id xmlns:xlink="http://www.w3.org/1999/xlink" content-type="arpha" xlink:type="simple">CA13D6D2-D4B1-5A2D-B2CB-3C8B266BE67E</object-id><object-id xmlns:xlink="http://www.w3.org/1999/xlink" content-type="doi" xlink:type="simple">10.3897/BDJ.10.e80804.figure4</object-id><label>Figure 4.</label><caption><p>Currently recorded distribution of <italic><tp:taxon-name><tp:taxon-name-part taxon-name-part-type="genus" reg="Bidens">Bidens</tp:taxon-name-part><tp:taxon-name-part taxon-name-part-type="species" reg="frondosa">frondosa</tp:taxon-name-part></tp:taxon-name></italic> in Kyrgyzstan.</p></caption><graphic xmlns:xlink="http://www.w3.org/1999/xlink" xlink:href="bdj-10-e80804-g004.png" position="float" id="oo_632495.png" orientation="portrait" xlink:type="simple"><uri content-type="original_file" xlink:type="simple">https://binary.pensoft.net/fig/632495</uri></graphic></fig><fig id="F7634851" position="float" orientation="portrait"><object-id xmlns:xlink="http://www.w3.org/1999/xlink" content-type="arpha" xlink:type="simple">3420C39C-3E71-58B1-9057-74381EF8E4DD</object-id><object-id xmlns:xlink="http://www.w3.org/1999/xlink" content-type="doi" xlink:type="simple">10.3897/BDJ.10.e80804.figure5</object-id><label>Figure 5.</label><caption><p><italic><tp:taxon-name><tp:taxon-name-part taxon-name-part-type="genus" reg="Bidens">Bidens</tp:taxon-name-part><tp:taxon-name-part taxon-name-part-type="species" reg="frondosa">frondosa</tp:taxon-name-part></tp:taxon-name></italic> in Bishkek, Kyrgyzstan (photo by G. Lazkov, 19 June 2018).</p></caption><graphic xmlns:xlink="http://www.w3.org/1999/xlink" xlink:href="bdj-10-e80804-g005.jpg" position="float" id="oo_629392.JPG" orientation="portrait" xlink:type="simple"><uri content-type="original_file" xlink:type="simple">https://binary.pensoft.net/fig/629392</uri></graphic></fig></tp:treatment-sec><ref-list><ref id="B7633757"><element-citation xmlns:xlink="http://www.w3.org/1999/xlink" publication-type="chapter" xlink:type="simple"><person-group person-group-type="author"><name name-style="western"><surname>Nabiev</surname><given-names>M. M.</given-names></name></person-group><year>1993</year><chapter-title><italic><tp:taxon-name><tp:taxon-name-part taxon-name-part-type="genus" reg="Bidens">Bidens</tp:taxon-name-part></tp:taxon-name></italic> L.</chapter-title><person-group person-group-type="editor"><name name-style="western"><surname>Adylov</surname><given-names>T. A.</given-names></name><name name-style="western"><surname>Zuckerwanik</surname><given-names>T. I.</given-names></name></person-group><source>Manual of vascular plants of Central Asia</source><volume>Vol.10</volume><publisher-name>Science Publishers</publisher-name><publisher-loc>Tashkent</publisher-loc><size units="page">429-430</size><comment content-type="language">Russian</comment></element-citation></ref><ref id="B7633785"><element-citation xmlns:xlink="http://www.w3.org/1999/xlink" publication-type="chapter" xlink:type="simple"><person-group person-group-type="author"><name name-style="western"><surname>Gorbunova</surname><given-names>N. V.</given-names></name></person-group><year>1965</year><chapter-title><italic><tp:taxon-name><tp:taxon-name-part taxon-name-part-type="genus" reg="Bidens">Bidens</tp:taxon-name-part></tp:taxon-name></italic> L.</chapter-title><person-group person-group-type="editor"><name name-style="western"><surname>Vvedensky</surname><given-names>A. I.</given-names></name></person-group><source>Flora of the Kirghizian SSR</source><volume>Vol. 11</volume><publisher-name>Science Publishers</publisher-name><publisher-loc>Frunze</publisher-loc><size units="page">100-102</size><comment content-type="language">Russian</comment></element-citation></ref><ref id="B7638995"><element-citation xmlns:xlink="http://www.w3.org/1999/xlink" publication-type="article" xlink:type="simple"><person-group person-group-type="author"><name name-style="western"><surname>Lambdon</surname><given-names>P. V.</given-names></name><name name-style="western"><surname>Pyšek</surname><given-names>P.</given-names></name><name name-style="western"><surname>Basnou</surname><given-names>C.</given-names></name><name name-style="western"><surname>Hejda</surname><given-names>M.</given-names></name><name name-style="western"><surname>Arianoutsou</surname><given-names>M.</given-names></name><name name-style="western"><surname>Essl</surname><given-names>F.</given-names></name><name name-style="western"><surname>Jarošík</surname><given-names>V.</given-names></name><name name-style="western"><surname>Pergl</surname><given-names>J.</given-names></name><name name-style="western"><surname>Winter</surname><given-names>M.</given-names></name><name name-style="western"><surname>Anastasiu</surname><given-names>P.</given-names></name><name name-style="western"><surname>Andriopoulos</surname><given-names>P.</given-names></name><name name-style="western"><surname>Bazos</surname><given-names>I.</given-names></name><name name-style="western"><surname>Brundu</surname><given-names>G.</given-names></name><name name-style="western"><surname>Celesti-Grapow</surname><given-names>L.</given-names></name><name name-style="western"><surname>Chassot</surname><given-names>P.</given-names></name><name name-style="western"><surname>Delipetrou</surname><given-names>P.</given-names></name><name name-style="western"><surname>Delipetrou</surname><given-names>P.</given-names></name><name name-style="western"><surname>Josefsson</surname><given-names>M.</given-names></name><name name-style="western"><surname>Kark</surname><given-names>S.</given-names></name><name name-style="western"><surname>Klotz</surname><given-names>S.</given-names></name><name name-style="western"><surname>Kokkoris</surname><given-names>Y.</given-names></name><name name-style="western"><surname>Kühn</surname><given-names>I.</given-names></name><name name-style="western"><surname>Marchante</surname><given-names>H.</given-names></name><name name-style="western"><surname>Perglová</surname><given-names>I.</given-names></name><name name-style="western"><surname>Pino</surname><given-names>J.</given-names></name><name name-style="western"><surname>Vilà</surname><given-names>M.</given-names></name><name name-style="western"><surname>Zikos</surname><given-names>A.</given-names></name><name name-style="western"><surname>Roy</surname><given-names>D.</given-names></name><name name-style="western"><surname>Hulme</surname><given-names>P. E.</given-names></name></person-group><year>2008</year><article-title>Alien flora of Europe: species diversity, temporal trends, geographical patterns and research needs</article-title><source>Preslia</source><volume>80</volume><issue>2</issue><fpage>101</fpage><lpage>149</lpage></element-citation></ref><ref id="B7634486"><element-citation xmlns:xlink="http://www.w3.org/1999/xlink" publication-type="chapter" xlink:type="simple"><person-group person-group-type="author"><name name-style="western"><surname>Morozova</surname><given-names>O. V.</given-names></name><name name-style="western"><surname>Vinogradova</surname><given-names>Y. K.</given-names></name></person-group><year>2018</year><chapter-title><italic><tp:taxon-name><tp:taxon-name-part taxon-name-part-type="genus" reg="Bidens">Bidens</tp:taxon-name-part><tp:taxon-name-part taxon-name-part-type="species" reg="frondosa">frondosa</tp:taxon-name-part></tp:taxon-name></italic> L.</chapter-title><person-group person-group-type="editor"><name name-style="western"><surname>Dgebuadze</surname><given-names>Y. Y.</given-names></name><name name-style="western"><surname>Petrosian</surname><given-names>V. G.</given-names></name><name name-style="western"><surname>Khlyap</surname><given-names>L. A.</given-names></name></person-group><source>The most dangerous invasive species of Russia (TOP-100)</source><publisher-name>KMK Scientific Press</publisher-name><publisher-loc>Moscow</publisher-loc><size units="page">106-110</size><comment content-type="language">Russian</comment><isbn>978-5-907099-53-1</isbn></element-citation></ref><ref id="B7634473"><element-citation xmlns:xlink="http://www.w3.org/1999/xlink" publication-type="chapter" xlink:type="simple"><person-group person-group-type="author"><name name-style="western"><surname>Dzhus</surname><given-names>M. A.</given-names></name></person-group><year>2020</year><chapter-title><italic><tp:taxon-name><tp:taxon-name-part taxon-name-part-type="genus" reg="Bidens">Bidens</tp:taxon-name-part><tp:taxon-name-part taxon-name-part-type="species" reg="frondosa">frondosa</tp:taxon-name-part></tp:taxon-name></italic> L.</chapter-title><person-group person-group-type="editor"><name name-style="western"><surname>Parfenov</surname><given-names>V. I.</given-names></name><name name-style="western"><surname>Pugachevsky</surname><given-names>A. V.</given-names></name></person-group><source>Black Data Book of Plants of Belarus</source><publisher-name>Belarus Science</publisher-name><publisher-loc>Minsk</publisher-loc><size units="page">308-314</size><comment content-type="language">Russian</comment><isbn>978-985-08-2549-0</isbn></element-citation></ref><ref id="B7633798"><element-citation xmlns:xlink="http://www.w3.org/1999/xlink" publication-type="article" xlink:type="simple"><person-group person-group-type="author"><name name-style="western"><surname>Alexeev</surname><given-names>Y. E.</given-names></name></person-group><year>1991</year><article-title>Additions to the flora of Central Asia and Kazakhstan</article-title><source>Byulleten' Moskovskogo Obshchestva Ispytatelei Prirody. Otdel Biologicheskii</source><volume>96</volume><issue>4</issue><fpage>115</fpage><lpage>116</lpage><comment content-type="language">Russian</comment></element-citation></ref><ref id="B7633807"><element-citation xmlns:xlink="http://www.w3.org/1999/xlink" publication-type="article" xlink:type="simple"><person-group person-group-type="author"><name name-style="western"><surname>Maltsev</surname><given-names>I. I.</given-names></name></person-group><year>2013</year><article-title><italic><tp:taxon-name><tp:taxon-name-part taxon-name-part-type="genus" reg="Bidens">Bidens</tp:taxon-name-part><tp:taxon-name-part taxon-name-part-type="species" reg="frondosa">frondosa</tp:taxon-name-part></tp:taxon-name></italic> (<tp:taxon-name><tp:taxon-name-part taxon-name-part-type="family">Asteraceae</tp:taxon-name-part></tp:taxon-name>), a new adventive species in Uzbekistan</article-title><source>Botanicheskii Zhurnal (Saint-Petersburg)</source><volume>98</volume><issue>4</issue><fpage>511</fpage><lpage>5141</lpage><comment content-type="language">Russian</comment></element-citation></ref><ref id="B7633825"><element-citation xmlns:xlink="http://www.w3.org/1999/xlink" publication-type="article" xlink:type="simple"><person-group person-group-type="author"><name name-style="western"><surname>Sukhorukov</surname><given-names>A. P.</given-names></name><name name-style="western"><surname>Berezutsky</surname><given-names>M. A.</given-names></name></person-group><year>2000</year><article-title>On the flora of Central Russia</article-title><source>Byulleten' Moskovskogo Obshchestva Ispytatelei Prirody. Otdel Biologicheskii</source><volume>105</volume><issue>6</issue><fpage>53</fpage><lpage>58</lpage><comment content-type="language">Russian</comment></element-citation></ref><ref id="B7453095"><element-citation xmlns:xlink="http://www.w3.org/1999/xlink" publication-type="website" xlink:type="simple"><person-group person-group-type="author"><name name-style="western"><surname>Plantarium</surname></name></person-group><article-title>Plants and lichens of Russia and neighboring countries: open online galleries and plant identification guide</article-title><uri xlink:type="simple">https://www.plantarium.ru/lang/en.html</uri><date-in-citation content-type="access-date">2021-07-12T00:00:00+03:00</date-in-citation></element-citation></ref><ref id="B7633842"><element-citation xmlns:xlink="http://www.w3.org/1999/xlink" publication-type="article" xlink:type="simple"><person-group person-group-type="author"><name name-style="western"><surname>Lazkov</surname><given-names>G. A.</given-names></name><name name-style="western"><surname>Sennikov</surname><given-names>A. N.</given-names></name><name name-style="western"><surname>Tojibaev</surname><given-names>K.</given-names></name><name name-style="western"><surname>Sultanova</surname><given-names>B.</given-names></name></person-group><year>2011</year><article-title>New and rare adventive plants from Kyrgyzstan and Uzbekistan</article-title><source>Novosti Sistematiki Vysshikh Rastenii</source><volume>42</volume><fpage>226</fpage><lpage>231</lpage><comment content-type="language">Russian</comment></element-citation></ref><ref id="B7633851"><element-citation xmlns:xlink="http://www.w3.org/1999/xlink" publication-type="article" xlink:type="simple"><person-group person-group-type="author"><name name-style="western"><surname>Nobis</surname><given-names>M.</given-names></name><name name-style="western"><surname>Nowak</surname><given-names>A.</given-names></name></person-group><year>2011</year><article-title>New data on the vascular flora of the central Pamir Alai Mountains (Tajikistan, Central Asia)</article-title><source>Polish Botanical Journal</source><volume>56</volume><issue>2</issue><fpage>195</fpage><lpage>201</lpage></element-citation></ref><ref id="B7565870"><element-citation xmlns:xlink="http://www.w3.org/1999/xlink" publication-type="article" xlink:type="simple"><person-group person-group-type="author"><name name-style="western"><surname>Nowak</surname><given-names>Sylwia</given-names></name><name name-style="western"><surname>Nowak</surname><given-names>Arkadiusz</given-names></name><name name-style="western"><surname>Nobis</surname><given-names>Marcin</given-names></name></person-group><year>2013</year><article-title>Weed communities of rice fields in the central Pamir Alai Mountains (Tajikistan, Middle Asia)</article-title><source>Phytocoenologia</source><volume>43</volume><fpage>101</fpage><lpage>126</lpage><pub-id pub-id-type="doi">10.1127/0340-269x/2013/0043-0552</pub-id></element-citation></ref><ref id="B7633816"><element-citation xmlns:xlink="http://www.w3.org/1999/xlink" publication-type="article" xlink:type="simple"><person-group person-group-type="author"><name name-style="western"><surname>Danuso</surname><given-names>Francesco</given-names></name><name name-style="western"><surname>Zanin</surname><given-names>Giuseppe</given-names></name><name name-style="western"><surname>Sartorato</surname><given-names>Ivan</given-names></name></person-group><year>2012</year><article-title>A modelling approach for evaluating phenology and adaptation of two congeneric weeds (<italic><tp:taxon-name><tp:taxon-name-part taxon-name-part-type="genus" reg="Bidens">Bidens</tp:taxon-name-part><tp:taxon-name-part taxon-name-part-type="species" reg="frondosa">frondosa</tp:taxon-name-part></tp:taxon-name></italic> and <italic><tp:taxon-name><tp:taxon-name-part taxon-name-part-type="genus" reg="Bidens">Bidens</tp:taxon-name-part><tp:taxon-name-part taxon-name-part-type="species" reg="tripartita">tripartita</tp:taxon-name-part></tp:taxon-name></italic>)</article-title><source>Ecological Modelling</source><volume>243</volume><fpage>33</fpage><lpage>41</lpage><pub-id pub-id-type="doi">10.1016/j.ecolmodel.2012.06.009</pub-id></element-citation></ref><ref id="B7634161"><element-citation xmlns:xlink="http://www.w3.org/1999/xlink" publication-type="article" xlink:type="simple"><person-group person-group-type="author"><name name-style="western"><surname>Glazkova</surname><given-names>G. A.</given-names></name></person-group><year>2005</year><article-title><italic><tp:taxon-name><tp:taxon-name-part taxon-name-part-type="genus" reg="Bidens">Bidens</tp:taxon-name-part><tp:taxon-name-part taxon-name-part-type="species" reg="frondosa">frondosa</tp:taxon-name-part></tp:taxon-name></italic> (<tp:taxon-name><tp:taxon-name-part taxon-name-part-type="family">Asteraceae</tp:taxon-name-part></tp:taxon-name>), a new adventive species for the flora of North-West Russia and the history of its dispersal in Eastern Europe</article-title><source>Botanicheskii Zhurnal (Saint-Petersburg)</source><volume>90</volume><issue>10</issue><fpage>1525</fpage><lpage>1540</lpage><comment content-type="language">Russian</comment></element-citation></ref><ref id="B7634178"><element-citation xmlns:xlink="http://www.w3.org/1999/xlink" publication-type="article" xlink:type="simple"><person-group person-group-type="author"><name name-style="western"><surname>Sherff</surname><given-names>E. E.</given-names></name></person-group><year>1937</year><article-title>The genus <italic><tp:taxon-name><tp:taxon-name-part taxon-name-part-type="genus" reg="Bidens">Bidens</tp:taxon-name-part></tp:taxon-name></italic> L.</article-title><source>Field Museum of Natural History, Botanical Series</source><volume>16</volume><issue>1</issue><fpage>1</fpage><lpage>346</lpage></element-citation></ref><ref id="B7619341"><element-citation xmlns:xlink="http://www.w3.org/1999/xlink" publication-type="website" xlink:type="simple"><person-group person-group-type="author"><name name-style="western"><surname>Verloove</surname><given-names>F.</given-names></name></person-group><article-title>Manual of the alien plants of Belgium</article-title><uri xlink:type="simple">http://alienplantsbelgium.be/</uri><date-in-citation content-type="access-date">2021-12-15T00:00:00+02:00</date-in-citation></element-citation></ref><ref id="B7634170"><element-citation xmlns:xlink="http://www.w3.org/1999/xlink" publication-type="book" xlink:type="simple"><person-group person-group-type="author"><name name-style="western"><surname>Vinogradova</surname><given-names>Y. K.</given-names></name><name name-style="western"><surname>Majorov</surname><given-names>S. R.</given-names></name><name name-style="western"><surname>Khoroon</surname><given-names>L. V.</given-names></name></person-group><year>2009</year><source>Black Data Book of Central Russia</source><publisher-name>GEOS</publisher-name><publisher-loc>Moscow</publisher-loc><size units="page">502</size><comment content-type="language">Russian</comment><isbn>978-8-89119-487-9</isbn></element-citation></ref><ref id="B7634199"><element-citation xmlns:xlink="http://www.w3.org/1999/xlink" publication-type="article" xlink:type="simple"><person-group person-group-type="author"><name name-style="western"><surname>Barrett</surname><given-names>S. C.H.</given-names></name><name name-style="western"><surname>Seaman</surname><given-names>D. E.</given-names></name></person-group><year>1980</year><article-title>The weed flora of Californian rice fields</article-title><source>Aquatic Botany</source><volume>9</volume><fpage>351</fpage><lpage>376</lpage><pub-id pub-id-type="doi">10.1016/0304-3770(80)90036-4</pub-id></element-citation></ref><ref id="B7634187"><element-citation xmlns:xlink="http://www.w3.org/1999/xlink" publication-type="article" xlink:type="simple"><person-group person-group-type="author"><name name-style="western"><surname>Kennedy</surname><given-names>P. B.</given-names></name></person-group><year>1923</year><article-title>Observations on some rice weeds in California</article-title><source>University of California, Agricultural Experiment Station. Bulletin</source><volume>356</volume><fpage>456</fpage><lpage>494</lpage></element-citation></ref><ref id="B7634208"><element-citation xmlns:xlink="http://www.w3.org/1999/xlink" publication-type="conference-paper" xlink:type="simple"><person-group person-group-type="author"><name name-style="western"><surname>Oh</surname><given-names>S. M.</given-names></name><name name-style="western"><surname>Moon</surname><given-names>B. C.</given-names></name><name name-style="western"><surname>Kim</surname><given-names>C. S.</given-names></name></person-group><year>2007</year><person-group person-group-type="editor"><name name-style="western"><surname>Marambe</surname><given-names>B.</given-names></name><name name-style="western"><surname>Sangakkara</surname><given-names>U. R.</given-names></name><name name-style="western"><surname>De Costa</surname><given-names>W. A.J.M.</given-names></name><name name-style="western"><surname>Abeysekara</surname><given-names>A. S.K.</given-names></name></person-group><article-title>Current status on influx and habitat of exotic weeds in Korea</article-title><source>Proceedings of the 21st Asian Pacific Weed Science Society</source><conf-name>21st Asian Pacific Weed Science Society</conf-name><conf-loc>Colombo, Sri Lanka</conf-loc><conf-date>2-6 October 2006</conf-date><size units="page">608-613</size></element-citation></ref><ref id="B7635584"><element-citation xmlns:xlink="http://www.w3.org/1999/xlink" publication-type="article" xlink:type="simple"><person-group person-group-type="author"><name name-style="western"><surname>Zhu</surname><given-names>Jinwen</given-names></name><name name-style="western"><surname>Wang</surname><given-names>Jian</given-names></name><name name-style="western"><surname>DiTommaso</surname><given-names>Antonio</given-names></name><name name-style="western"><surname>Zhang</surname><given-names>Chaoxian</given-names></name><name name-style="western"><surname>Zheng</surname><given-names>Guiping</given-names></name><name name-style="western"><surname>Liang</surname><given-names>Wen</given-names></name><name name-style="western"><surname>Islam</surname><given-names>Faisal</given-names></name><name name-style="western"><surname>Yang</surname><given-names>Chong</given-names></name><name name-style="western"><surname>Chen</surname><given-names>Xuexin</given-names></name><name name-style="western"><surname>Zhou</surname><given-names>Weijun</given-names></name></person-group><year>2020</year><article-title>Weed research status, challenges, and opportunities in China</article-title><source>Crop Protection</source><volume>134</volume><pub-id pub-id-type="doi">10.1016/j.cropro.2018.02.001</pub-id></element-citation></ref><ref id="B7635599"><element-citation xmlns:xlink="http://www.w3.org/1999/xlink" publication-type="article" xlink:type="simple"><person-group person-group-type="author"><name name-style="western"><surname>de Mol</surname><given-names>F</given-names></name><name name-style="western"><surname>von Redwitz</surname><given-names>C</given-names></name><name name-style="western"><surname>Gerowitt</surname><given-names>B</given-names></name></person-group><year>2015</year><article-title>Weed species composition of maize fields in Germany is influenced by site and crop sequence</article-title><source>Weed Research</source><volume>55</volume><issue>6</issue><fpage>574</fpage><lpage>585</lpage><pub-id pub-id-type="doi">10.1111/wre.12169</pub-id></element-citation></ref><ref id="B7619358"><element-citation xmlns:xlink="http://www.w3.org/1999/xlink" publication-type="article" xlink:type="simple"><person-group person-group-type="author"><name name-style="western"><surname>Suominen</surname><given-names>J.</given-names></name></person-group><year>1979</year><article-title>The grain immigrant flora of Finland</article-title><source>Acta Botanica Fennica</source><volume>111</volume><fpage>1</fpage><lpage>108</lpage></element-citation></ref><ref id="B7634235"><element-citation xmlns:xlink="http://www.w3.org/1999/xlink" publication-type="article" xlink:type="simple"><person-group person-group-type="author"><name name-style="western"><surname>Gudžinskas</surname><given-names>Z.</given-names></name></person-group><year>1989</year><article-title>Adventive plant species new to Lithuania</article-title><source>Botanicheskii Zhurnal (Saint-Petersburg)</source><volume>74</volume><issue>10</issue><fpage>1499</fpage><lpage>1504</lpage><comment content-type="language">Russian</comment></element-citation></ref><ref id="B7634284"><element-citation xmlns:xlink="http://www.w3.org/1999/xlink" publication-type="article" xlink:type="simple"><person-group person-group-type="author"><name name-style="western"><surname>Vorobiev</surname><given-names>D. P.</given-names></name></person-group><year>1954</year><article-title>Alien and weedy plants of Primorsky Krai</article-title><source>Komarovskie Chtenia</source><volume>4</volume><issue>3</issue><fpage>1</fpage><lpage>22</lpage><comment content-type="language">Russian</comment></element-citation></ref><ref id="B7635608"><element-citation xmlns:xlink="http://www.w3.org/1999/xlink" publication-type="book" xlink:type="simple"><person-group person-group-type="author"><name name-style="western"><surname>Mackie</surname><given-names>A. B.</given-names></name><etal/></person-group><year>1968</year><source>World trade in selected agricultural commodities, 1951-1965</source><volume>Vol. 2 (food and feed grains)</volume><publisher-name>Economic Research Service</publisher-name><publisher-loc>Washington, DC</publisher-loc><size units="page">180</size></element-citation></ref><ref id="B7635625"><element-citation xmlns:xlink="http://www.w3.org/1999/xlink" publication-type="article" xlink:type="simple"><person-group person-group-type="author"><name name-style="western"><surname>Zelenin</surname><given-names>I. E.</given-names></name></person-group><year>2014</year><article-title>N.S. Khrushchev's Agrarian Policy and Agriculture in the USSR</article-title><source>Russian Studies in History</source><volume>50</volume><issue>3</issue><fpage>44</fpage><lpage>70</lpage><pub-id pub-id-type="doi">10.2753/rsh1061-1983500303</pub-id></element-citation></ref><ref id="B7636969"><element-citation xmlns:xlink="http://www.w3.org/1999/xlink" publication-type="chapter" xlink:type="simple"><person-group person-group-type="author"><name name-style="western"><surname>Novotny</surname><given-names>D. J.</given-names></name><name name-style="western"><surname>Shull</surname><given-names>P. A.</given-names></name></person-group><year>1985</year><chapter-title>Feed grains around the world</chapter-title><person-group person-group-type="editor"><name name-style="western"><surname>Marton</surname><given-names>L. B.</given-names></name></person-group><source>US agriculture in a global economy</source><publisher-name>USDA</publisher-name><size units="page">197-213</size></element-citation></ref><ref id="B7635616"><element-citation xmlns:xlink="http://www.w3.org/1999/xlink" publication-type="article" xlink:type="simple"><person-group person-group-type="author"><name name-style="western"><surname>Allen</surname><given-names>George</given-names></name></person-group><year>1987</year><article-title>USSR grain imports: past and future</article-title><source>Food Policy</source><volume>12</volume><issue>2</issue><fpage>90</fpage><lpage>93</lpage><pub-id pub-id-type="doi">10.1016/0306-9192(87)90025-x</pub-id></element-citation></ref><ref id="B7637018"><element-citation xmlns:xlink="http://www.w3.org/1999/xlink" publication-type="article" xlink:type="simple"><person-group person-group-type="author"><name name-style="western"><surname>James</surname><given-names>T. K.</given-names></name><name name-style="western"><surname>Dowsett</surname><given-names>C. A.</given-names></name><name name-style="western"><surname>Trolove</surname><given-names>M. R.</given-names></name></person-group><year>2015</year><article-title>Identification and enumeration of weed seeds in chopped maize being transported for silage</article-title><source>New Zealand Plant Protection</source><volume>68</volume><fpage>118</fpage><lpage>123</lpage><pub-id pub-id-type="doi">10.30843/nzpp.2015.68.5879</pub-id></element-citation></ref><ref id="B7634517"><element-citation xmlns:xlink="http://www.w3.org/1999/xlink" publication-type="chapter" xlink:type="simple"><person-group person-group-type="author"><name name-style="western"><surname>Barkalov</surname><given-names>V. Y.</given-names></name></person-group><year>1992</year><chapter-title><italic><tp:taxon-name><tp:taxon-name-part taxon-name-part-type="genus" reg="Bidens">Bidens</tp:taxon-name-part></tp:taxon-name></italic> L.</chapter-title><person-group person-group-type="editor"><name name-style="western"><surname>Kharkevich</surname><given-names>S. S.</given-names></name></person-group><source>Vascular plants of the Soviet Far East</source><volume>Vol. 6</volume><publisher-name>Science Publishers</publisher-name><publisher-loc>Saint-Petersburg</publisher-loc><size units="page">30-36</size><comment content-type="language">Russian</comment><isbn>5-02-026725-2</isbn></element-citation></ref><ref id="B7634359"><element-citation xmlns:xlink="http://www.w3.org/1999/xlink" publication-type="article" xlink:type="simple"><person-group person-group-type="author"><name name-style="western"><surname>Hejný</surname><given-names>S.</given-names></name><name name-style="western"><surname>Lhotská</surname><given-names>M.</given-names></name></person-group><year>1964</year><article-title>Zu der Art der Ausbreitung von <italic><tp:taxon-name><tp:taxon-name-part taxon-name-part-type="genus" reg="Bidens">Bidens</tp:taxon-name-part><tp:taxon-name-part taxon-name-part-type="species" reg="frondosa">frondosa</tp:taxon-name-part></tp:taxon-name></italic> L. in die Teichgebiete der Tschechoslowakei</article-title><source>Preslia</source><volume>36</volume><fpage>416</fpage><lpage>421</lpage></element-citation></ref><ref id="B7634314"><element-citation xmlns:xlink="http://www.w3.org/1999/xlink" publication-type="article" xlink:type="simple"><person-group person-group-type="author"><name name-style="western"><surname>Lhotská</surname><given-names>M.</given-names></name></person-group><year>1966</year><article-title>Der älteste Fund der Art <italic><tp:taxon-name><tp:taxon-name-part taxon-name-part-type="genus" reg="Bidens">Bidens</tp:taxon-name-part><tp:taxon-name-part taxon-name-part-type="species" reg="frondosa">frondosa</tp:taxon-name-part></tp:taxon-name></italic> L. in Europa</article-title><source>Folia Geobotanica et Phytotaxonomica</source><volume>1</volume><issue>2</issue><fpage>186</fpage><lpage>189</lpage><uri xlink:type="simple">https://www.jstor.org/stable/4179430</uri><pub-id pub-id-type="doi">10.1007/BF02989093</pub-id></element-citation></ref><ref id="B7634368"><element-citation xmlns:xlink="http://www.w3.org/1999/xlink" publication-type="article" xlink:type="simple"><person-group person-group-type="author"><name name-style="western"><surname>Carlquist</surname><given-names>S.</given-names></name></person-group><year>1966</year><article-title>The biota of long-distance dispersal. II. Loss of dispersibility in Pacific <tp:taxon-name><tp:taxon-name-part taxon-name-part-type="family">Compositae</tp:taxon-name-part></tp:taxon-name></article-title><source>Evolution</source><volume>20</volume><issue>1</issue><fpage>30</fpage><lpage>48</lpage><uri xlink:type="simple">https://www.jstor.org/stable/2406147</uri><pub-id pub-id-type="doi">10.1111/j.1558-5646.1966.tb03341.x</pub-id></element-citation></ref><ref id="B7634399"><element-citation xmlns:xlink="http://www.w3.org/1999/xlink" publication-type="chapter" xlink:type="simple"><person-group person-group-type="author"><name name-style="western"><surname>Green</surname><given-names>A. J.</given-names></name><name name-style="western"><surname>Soons</surname><given-names>M.</given-names></name><name name-style="western"><surname>Brochet</surname><given-names>A. L.</given-names></name><name name-style="western"><surname>Kleyheeg</surname><given-names>E.</given-names></name></person-group><year>2016</year><chapter-title>Dispersal of plants by waterbirds</chapter-title><person-group person-group-type="editor"><name name-style="western"><surname>Sekercioglu</surname><given-names>Ç. H.</given-names></name><name name-style="western"><surname>Wenny</surname><given-names>D. G.</given-names></name><name name-style="western"><surname>Whelan</surname><given-names>C. J.</given-names></name></person-group><source>Why birds matter: Avian ecological function and ecosystem services</source><publisher-name>University of Chicago Press</publisher-name><publisher-loc>Chicago</publisher-loc><size units="page">147-195</size><isbn>9780226382630</isbn><pub-id pub-id-type="doi">10.7208/chicago/9780226382777.003.0006</pub-id></element-citation></ref><ref id="B7634415"><element-citation xmlns:xlink="http://www.w3.org/1999/xlink" publication-type="article" xlink:type="simple"><person-group person-group-type="author"><name name-style="western"><surname>Leostrin</surname><given-names>A. V.</given-names></name><name name-style="western"><surname>Efimova</surname><given-names>A. A.</given-names></name><name name-style="western"><surname>Konechnaya</surname><given-names>G. Y.</given-names></name><name name-style="western"><surname>Philippov</surname><given-names>D. A.</given-names></name><name name-style="western"><surname>Melnikov</surname><given-names>D. G.</given-names></name></person-group><year>2018</year><article-title>Additions to the flora of European Russia</article-title><source>Proceedings of the Karelian Research Centre of the Russian Academy of Sciences</source><volume>2018</volume><issue>8</issue><fpage>15</fpage><lpage>25</lpage><comment content-type="language">Russian</comment><pub-id pub-id-type="doi">10.17076/bg741</pub-id></element-citation></ref></ref-list></tp:taxon-treatment>
