# Supplementary material for: The first checklist of alien vascular plants of Kyrgyzstan, with new records and critical evaluation of earlier data. Contribution 2
Source: Biodivers Data J. 2022 Mar 24;10:e80804. doi: 10.3897/BDJ.10.e80804 (PMC8971126; doi:10.3897/BDJ.10.e80804)
Supplement: XML Treatment for Datura innoxia [file BDJ.10.e80804-treatment3.xml]

<!DOCTYPE tp:taxon-treatment
  PUBLIC "-//TaxonX//DTD Taxonomic Treatment Publishing DTD v0 20100105//EN" "tax-treatment-NSO.dtd">
<tp:taxon-treatment xmlns:tp="http://www.plazi.org/taxpub"><tp:treatment-meta><mixed-citation publication-type="journal"><person-group><name><surname>Sennikov</surname><given-names>Alexander</given-names></name><name><surname>Lazkov</surname><given-names>Georgy</given-names></name></person-group><article-title>The first checklist of alien vascular plants of Kyrgyzstan, with new records and critical evaluation of earlier data. Contribution 2</article-title><source>Biodivers Data J</source><day>24</day><month>03</month><year>2022</year><volume>10</volume><pub-id pub-id-type="doi">10.3897/BDJ.10.e80804</pub-id></mixed-citation></tp:treatment-meta><tp:nomenclature><tp:taxon-name>
            <object-id xmlns:xlink="http://www.w3.org/1999/xlink" content-type="arpha" xlink:type="simple">A99C5A17-0E52-50A0-B6CB-76B3AC586405</object-id>
            <tp:taxon-name-part taxon-name-part-type="genus">Datura</tp:taxon-name-part>
            <tp:taxon-name-part taxon-name-part-type="species">innoxia</tp:taxon-name-part>
            <object-id xmlns:xlink="http://www.w3.org/1999/xlink" xlink:type="simple" object-id-type="IPNI">urn:lsid:ipni.org:names:316945-2</object-id>
          </tp:taxon-name><tp:taxon-authority>Mill. 1768</tp:taxon-authority><tp:nomenclature-citation-list><tp:nomenclature-citation><tp:taxon-name>
                <tp:taxon-name-part taxon-name-part-type="genus" reg="Datura">Datura</tp:taxon-name-part>
                <tp:taxon-name-part taxon-name-part-type="species" reg="innoxia">innoxia</tp:taxon-name-part>
              </tp:taxon-name><comment> Mill., Gard. Dict., ed. 8: <italic><tp:taxon-name><tp:taxon-name-part taxon-name-part-type="genus" reg="Datura">Datura</tp:taxon-name-part></tp:taxon-name></italic> no. 5 (1768).</comment></tp:nomenclature-citation><tp:nomenclature-citation><tp:taxon-name>
                <tp:taxon-name-part taxon-name-part-type="genus">Datura</tp:taxon-name-part>
                <tp:taxon-name-part taxon-name-part-type="species">innoxia</tp:taxon-name-part>
              </tp:taxon-name><comment> <italic><tp:taxon-name><tp:taxon-name-part taxon-name-part-type="genus" reg="Datura">Datura</tp:taxon-name-part><tp:taxon-name-part taxon-name-part-type="species" reg="meteloides">meteloides</tp:taxon-name-part></tp:taxon-name></italic></comment></tp:nomenclature-citation><tp:nomenclature-citation><tp:taxon-name>
                <tp:taxon-name-part taxon-name-part-type="genus">Datura</tp:taxon-name-part>
                <tp:taxon-name-part taxon-name-part-type="species">innoxia</tp:taxon-name-part>
              </tp:taxon-name><comment> <italic>inoxia</italic><xref ref-type="bibr" rid="B7621344">Barkworth and Rabei 2020</xref></comment></tp:nomenclature-citation></tp:nomenclature-citation-list></tp:nomenclature><tp:treatment-sec sec-type="Distribution"><title>Distribution</title><sec sec-type="Native distribution"><title>Native distribution</title><p>Central America.</p></sec><sec sec-type="Secondary distribution"><title>Secondary distribution</title><p>North and South America, Europe, Africa, Southern Asia, Australia.</p></sec><sec sec-type="Distribution in Central Asia"><title>Distribution in Central Asia</title><p>Kyrgyzstan, Uzbekistan.</p><p>The species was recorded as a rare alien in Uzbekistan, observed as ruderal or escaped from cultivation (<xref ref-type="bibr" rid="B7454266">Kovalevskaya 1961</xref>).</p><p>Reported from Kyrgyzstan for the first time here.</p></sec><sec sec-type="Distribution in Kyrgyzstan"><title>Distribution in Kyrgyzstan</title><p>Northern Tian-Shan (Fig. <xref ref-type="fig" rid="F7632463">6</xref>).</p><p>So far, the species has been recently recorded from the only locality on the southern margin of Bishkek City, in 2017, by G. Lazkov. A single individual was noticed on a dumping area of the cemetery. This occurrence is apparently casual.</p></sec></tp:treatment-sec><tp:treatment-sec sec-type="Ecology"><title>Ecology</title><p>Dry open forests and shrublands in the native distribution area; cultivated lands, roadsides, ruderal places in the secondary distribution area. It occurs at altitudes of 1200-1800 m a.s.l. in Mexico (<xref ref-type="bibr" rid="B7621364">Luna-Cavazos and Bye 2011</xref>).</p></tp:treatment-sec><tp:treatment-sec sec-type="Biology"><title>Biology</title><p>Short-lived perennial with a thick root.</p></tp:treatment-sec><tp:treatment-sec sec-type="Notes"><title>Notes</title><p>The species is a popular ornamental and medicinal plant, also in the native distribution area (<xref ref-type="bibr" rid="B7621364">Luna-Cavazos and Bye 2011</xref>).</p></tp:treatment-sec><tp:treatment-sec sec-type="Introduction to Kyrgyzstan"><title>Introduction to Kyrgyzstan</title><sec sec-type="Period of introduction"><title>Period of introduction</title><p>Neophyte.</p><p>The species was cultivated in Kyrgyzstan and Uzbekistan for at least 60 years (<xref ref-type="bibr" rid="B7562152">Nikitina 1960</xref>, <xref ref-type="bibr" rid="B7454266">Kovalevskaya 1961</xref>). It was noted to self-seed (<xref ref-type="bibr" rid="B7562152">Nikitina 1960</xref>) but has never been reported as running wild in Kyrgyzstan. Its current subspontaneous occurrence, first recorded in 2017, may be linked with an increasingly common use of the plant in ornamental cultivation, which has been observed in recent years (Lazkov, pers. obs.; Fig. <xref ref-type="fig" rid="F7630775">7</xref>).</p></sec><sec sec-type="Pathways of introduction"><title>Pathways of introduction</title><p>Escape from confinement: Ornamental purpose other than horticulture.</p><p>The species is cultivated for ornamental purposes in private gardens and public areas, and is sometimes found in waste sites. As in Europe (e.g. <xref ref-type="bibr" rid="B7646454">Gudžinskas 2017</xref>), its subspontaneous occurrences originated through garden waste. Further dispersal does not occur.</p></sec><sec sec-type="Invasion status"><title>Invasion status</title><p>Casual.</p></sec><sec sec-type="Evidence of impact"><title>Evidence of impact</title><p>Agriculture - no impact (not recorded in crop production areas). Native ecosystems - no impact (restricted to urbanised areas). Urban areas - minor impact (rarely escapes and occurs in ruderal places).</p></sec><sec sec-type="Trend"><title>Trend</title><p>Increasing (inferred).</p></sec></tp:treatment-sec><tp:treatment-sec><!--Section generated to contain objects referenced in tp:taxon-treatment.--><fig id="F7632463" position="float" orientation="portrait"><object-id xmlns:xlink="http://www.w3.org/1999/xlink" content-type="arpha" xlink:type="simple">19718074-E6AF-542C-B73F-0C1C704B2354</object-id><object-id xmlns:xlink="http://www.w3.org/1999/xlink" content-type="doi" xlink:type="simple">10.3897/BDJ.10.e80804.figure6</object-id><label>Figure 6.</label><caption><p>The subspontaneous occurrence of <italic><tp:taxon-name><tp:taxon-name-part taxon-name-part-type="genus" reg="Datura">Datura</tp:taxon-name-part><tp:taxon-name-part taxon-name-part-type="species" reg="innoxia">innoxia</tp:taxon-name-part></tp:taxon-name></italic> in Kyrgyzstan.</p></caption><graphic xmlns:xlink="http://www.w3.org/1999/xlink" xlink:href="bdj-10-e80804-g006.png" position="float" id="oo_632496.png" orientation="portrait" xlink:type="simple"><uri content-type="original_file" xlink:type="simple">https://binary.pensoft.net/fig/632496</uri></graphic></fig><fig id="F7630775" position="float" orientation="portrait"><object-id xmlns:xlink="http://www.w3.org/1999/xlink" content-type="arpha" xlink:type="simple">7D809050-9032-545D-AA2C-BB85205376B6</object-id><object-id xmlns:xlink="http://www.w3.org/1999/xlink" content-type="doi" xlink:type="simple">10.3897/BDJ.10.e80804.figure7</object-id><label>Figure 7.</label><caption><p><italic><tp:taxon-name><tp:taxon-name-part taxon-name-part-type="genus" reg="Datura">Datura</tp:taxon-name-part><tp:taxon-name-part taxon-name-part-type="species" reg="innoxia">innoxia</tp:taxon-name-part></tp:taxon-name></italic> in ornamental cultivation in Bishkek (photo by G. Lazkov, 21 July 2020).</p></caption><graphic xmlns:xlink="http://www.w3.org/1999/xlink" xlink:href="bdj-10-e80804-g007.jpg" position="float" id="oo_627612.jpg" orientation="portrait" xlink:type="simple"><uri content-type="original_file" xlink:type="simple">https://binary.pensoft.net/fig/627612</uri></graphic></fig></tp:treatment-sec><ref-list><ref id="B7621344"><element-citation xmlns:xlink="http://www.w3.org/1999/xlink" publication-type="article" xlink:type="simple"><person-group person-group-type="author"><name name-style="western"><surname>Barkworth</surname><given-names>M. E.</given-names></name><name name-style="western"><surname>Rabei</surname><given-names>S. H.</given-names></name></person-group><year>2020</year><article-title>Proposal to conserve the name <italic><tp:taxon-name><tp:taxon-name-part taxon-name-part-type="genus" reg="Datura">Datura</tp:taxon-name-part><tp:taxon-name-part taxon-name-part-type="species" reg="innoxia">innoxia</tp:taxon-name-part></tp:taxon-name></italic> (<tp:taxon-name><tp:taxon-name-part taxon-name-part-type="family">Solanaceae</tp:taxon-name-part></tp:taxon-name>) with that spelling</article-title><source>Taxon</source><volume>68</volume><issue>6</issue><fpage>1370</fpage><lpage>1371</lpage><pub-id pub-id-type="doi">10.1002/tax.12172</pub-id></element-citation></ref><ref id="B7454266"><element-citation xmlns:xlink="http://www.w3.org/1999/xlink" publication-type="chapter" xlink:type="simple"><person-group person-group-type="author"><name name-style="western"><surname>Kovalevskaya</surname><given-names>S. S.</given-names></name></person-group><year>1961</year><chapter-title><tp:taxon-name><tp:taxon-name-part taxon-name-part-type="family">Solanaceae</tp:taxon-name-part></tp:taxon-name> Juss.</chapter-title><person-group person-group-type="editor"><name name-style="western"><surname>Vvedensky</surname><given-names>A. I.</given-names></name></person-group><source>Flora of Uzbekistan</source><volume>Vol. 5</volume><publisher-name>Academy of Sciences of the Uzbek SSR</publisher-name><publisher-loc>Tashkent</publisher-loc><size units="page">416-445</size><comment content-type="language">Russian</comment></element-citation></ref><ref id="B7621364"><element-citation xmlns:xlink="http://www.w3.org/1999/xlink" publication-type="article" xlink:type="simple"><person-group person-group-type="author"><name name-style="western"><surname>Luna-Cavazos</surname><given-names>Mario</given-names></name><name name-style="western"><surname>Bye</surname><given-names>Robert</given-names></name></person-group><year>2011</year><article-title>Phytogeographic analysis of the genus <italic><tp:taxon-name><tp:taxon-name-part taxon-name-part-type="genus" reg="Datura">Datura</tp:taxon-name-part></tp:taxon-name></italic> (<tp:taxon-name><tp:taxon-name-part taxon-name-part-type="family">Solanaceae</tp:taxon-name-part></tp:taxon-name>) in continental Mexico</article-title><source>Revista Mexicana de Biodiversidad</source><volume>82</volume><issue>3</issue><fpage>977</fpage><lpage>988</lpage><pub-id pub-id-type="doi">10.22201/ib.20078706e.2011.3.720</pub-id></element-citation></ref><ref id="B7562152"><element-citation xmlns:xlink="http://www.w3.org/1999/xlink" publication-type="chapter" xlink:type="simple"><person-group person-group-type="author"><name name-style="western"><surname>Nikitina</surname><given-names>E. V.</given-names></name></person-group><year>1960</year><chapter-title><italic><tp:taxon-name><tp:taxon-name-part taxon-name-part-type="genus" reg="Hyoscyamus">Hyoscyamus</tp:taxon-name-part></tp:taxon-name></italic> L., <italic><tp:taxon-name><tp:taxon-name-part taxon-name-part-type="genus" reg="Physochlaina">Physochlaina</tp:taxon-name-part></tp:taxon-name></italic> G.Don, <italic><tp:taxon-name><tp:taxon-name-part taxon-name-part-type="genus" reg="Nicotiana">Nicotiana</tp:taxon-name-part></tp:taxon-name></italic> L., <italic><tp:taxon-name><tp:taxon-name-part taxon-name-part-type="genus" reg="Petunia">Petunia</tp:taxon-name-part></tp:taxon-name></italic> Juss., <italic><tp:taxon-name><tp:taxon-name-part taxon-name-part-type="genus" reg="Datura">Datura</tp:taxon-name-part></tp:taxon-name></italic> L., <italic><tp:taxon-name><tp:taxon-name-part taxon-name-part-type="genus" reg="Nicandra">Nicandra</tp:taxon-name-part></tp:taxon-name></italic> Adans.</chapter-title><person-group person-group-type="editor"><name name-style="western"><surname>Vvedensky</surname><given-names>A. I.</given-names></name></person-group><source>Flora of the Kirghiz SSR</source><volume>Vol. 9</volume><publisher-name>Academy of Sciences of the Kirghiz SSR</publisher-name><publisher-loc>Bishkek</publisher-loc><size units="page">190-205</size><comment content-type="language">Russian</comment></element-citation></ref><ref id="B7646454"><element-citation xmlns:xlink="http://www.w3.org/1999/xlink" publication-type="article" xlink:type="simple"><person-group person-group-type="author"><name name-style="western"><surname>Gudžinskas</surname><given-names>Zigmantas</given-names></name></person-group><year>2017</year><article-title>Alien herbaceous plant species new to Lithuania</article-title><source>Botanica Lithuanica</source><volume>23</volume><issue>1</issue><fpage>33</fpage><lpage>42</lpage><pub-id pub-id-type="doi">10.1515/botlit-2017-0003</pub-id></element-citation></ref></ref-list></tp:taxon-treatment>
