# Supplementary material for: The first checklist of alien vascular plants of Kyrgyzstan, with new records and critical evaluation of earlier data. Contribution 2
Source: Biodivers Data J. 2022 Mar 24;10:e80804. doi: 10.3897/BDJ.10.e80804 (PMC8971126; doi:10.3897/BDJ.10.e80804)
Supplement: XML Treatment for Datura stramonium [file BDJ.10.e80804-treatment4.xml]

<!DOCTYPE tp:taxon-treatment
  PUBLIC "-//TaxonX//DTD Taxonomic Treatment Publishing DTD v0 20100105//EN" "tax-treatment-NSO.dtd">
<tp:taxon-treatment xmlns:tp="http://www.plazi.org/taxpub"><tp:treatment-meta><mixed-citation publication-type="journal"><person-group><name><surname>Sennikov</surname><given-names>Alexander</given-names></name><name><surname>Lazkov</surname><given-names>Georgy</given-names></name></person-group><article-title>The first checklist of alien vascular plants of Kyrgyzstan, with new records and critical evaluation of earlier data. Contribution 2</article-title><source>Biodivers Data J</source><day>24</day><month>03</month><year>2022</year><volume>10</volume><pub-id pub-id-type="doi">10.3897/BDJ.10.e80804</pub-id></mixed-citation></tp:treatment-meta><tp:nomenclature><tp:taxon-name>
            <object-id xmlns:xlink="http://www.w3.org/1999/xlink" content-type="arpha" xlink:type="simple">7422F315-B221-59CD-8772-5BA1F48F4A94</object-id>
            <tp:taxon-name-part taxon-name-part-type="genus">Datura</tp:taxon-name-part>
            <tp:taxon-name-part taxon-name-part-type="species">stramonium</tp:taxon-name-part>
            <object-id xmlns:xlink="http://www.w3.org/1999/xlink" xlink:type="simple" object-id-type="IPNI">urn:lsid:ipni.org:names:314738-2</object-id>
          </tp:taxon-name><tp:taxon-authority>L. 1753</tp:taxon-authority><tp:nomenclature-citation-list><tp:nomenclature-citation><tp:taxon-name>
                <tp:taxon-name-part taxon-name-part-type="genus" reg="Datura">Datura</tp:taxon-name-part>
                <tp:taxon-name-part taxon-name-part-type="species" reg="stramonium">stramonium</tp:taxon-name-part>
              </tp:taxon-name><comment> L., Sp. Pl. 1: 179 (1753).</comment></tp:nomenclature-citation><tp:nomenclature-citation><tp:taxon-name>
                <tp:taxon-name-part taxon-name-part-type="genus">Datura</tp:taxon-name-part>
                <tp:taxon-name-part taxon-name-part-type="species">stramonium</tp:taxon-name-part>
              </tp:taxon-name><comment> <italic><tp:taxon-name><tp:taxon-name-part taxon-name-part-type="genus" reg="Datura">Datura</tp:taxon-name-part><tp:taxon-name-part taxon-name-part-type="species" reg="tatula">tatula</tp:taxon-name-part></tp:taxon-name></italic></comment></tp:nomenclature-citation></tp:nomenclature-citation-list></tp:nomenclature><tp:treatment-sec sec-type="Distribution"><title>Distribution</title><sec sec-type="Native distribution"><title>Native distribution</title><p>Central America.</p></sec><sec sec-type="Secondary distribution"><title>Secondary distribution</title><p>Archaeophyte in North and South America, Central and Southern Europe, Africa, Southern and Central Asia, Malesia and Australia. Neophyte in Northern Europe. This species is one of the most widely distributed naturalised alien plants in the world, reaching top-10 in the temperate biome (<xref ref-type="bibr" rid="B7598167">Pyšek et al. 2017</xref>).</p><p>The species is a striking example of the plants native to the New World but introduced with ancient human-mediated transport in the pre-Columbian era. Plants of <italic><tp:taxon-name><tp:taxon-name-part taxon-name-part-type="genus" reg="Datura">Datura</tp:taxon-name-part></tp:taxon-name></italic> sp. were introduced to the Old World possibly by the 4th century; the exact mechanism of such transportations is still uncertain (<xref ref-type="bibr" rid="B7562049">Geeta and Gharaibeh 2007</xref>).</p></sec><sec sec-type="Distribution in Central Asia"><title>Distribution in Central Asia</title><p>The species occurs as a common alien plant in all the countries of Central Asia (<xref ref-type="bibr" rid="B7454329">Kovalevskaya 1987</xref>).</p><p>It was first recorded from Transoxiana (the territories between the Amudarya River and the Syrdarya River) by Avicenna in the first part of the 11th century, although probably as an imported plant (<xref ref-type="bibr" rid="B7562049">Geeta and Gharaibeh 2007</xref>). Nowadays, it is still frequently seen in ruderal places and on field margins (Fig. <xref ref-type="fig" rid="F7622075">8</xref>).</p></sec><sec sec-type="Distribution in Kyrgyzstan"><title>Distribution in Kyrgyzstan</title><p>Western Tian-Shan, Northern Tian-Shan, Alay-Turkestan (Fig. <xref ref-type="fig" rid="F7622712">9</xref>).</p><p>The species was found in major agricultural areas (<xref ref-type="bibr" rid="B7562152">Nikitina 1960</xref>) and considered to occur in the whole territory of Kyrgyzstan, although we have not seen collections from the Eastern Tian-Shan. It was collected from populated places and their vicinities, at altitudes up to nearly 2000 m above sea level.</p></sec></tp:treatment-sec><tp:treatment-sec sec-type="Ecology"><title>Ecology</title><p>Dry open forests and shrublands in the native distribution area; cultivated lands, roadsides, ruderal places and riversides in the secondary distribution area. It occurs at altitudes of 500-1200 m a.s.l. in Mexico (<xref ref-type="bibr" rid="B7621364">Luna-Cavazos and Bye 2011</xref>).</p><p>In Kyrgyzstan, the species does not occur in high mountains (<xref ref-type="bibr" rid="B7562152">Nikitina 1960</xref>), although <xref ref-type="bibr" rid="B7562205">Holm et al. (1979)</xref> noted its occurrence in the Himalayas as high as 2750 m. Typically, it occurs in or near populated places, in ruderal habitats or along streams in native habitats, sometimes also on fields.</p></tp:treatment-sec><tp:treatment-sec sec-type="Biology"><title>Biology</title><p>Annual, with a taproot.</p></tp:treatment-sec><tp:treatment-sec sec-type="Taxon discussion"><title>Taxon discussion</title><p>In Central Asia, two species have traditionally been separated, <italic><tp:taxon-name><tp:taxon-name-part taxon-name-part-type="genus" reg="Datura">D.</tp:taxon-name-part><tp:taxon-name-part taxon-name-part-type="species" reg="stramonium">stramonium</tp:taxon-name-part></tp:taxon-name></italic> with white flowers and <italic><tp:taxon-name><tp:taxon-name-part taxon-name-part-type="genus" reg="Datura">D.</tp:taxon-name-part><tp:taxon-name-part taxon-name-part-type="species" reg="tatula">tatula</tp:taxon-name-part></tp:taxon-name></italic> with lilac flowers (<xref ref-type="bibr" rid="B7562152">Nikitina 1960</xref>, <xref ref-type="bibr" rid="B7454329">Kovalevskaya 1987</xref>, <xref ref-type="bibr" rid="B7454342">Lazkov and Sultanova 2011</xref>, <xref ref-type="bibr" rid="B7454350">Lazkov and Sultanova 2014</xref>). This taxonomic distinction is no longer supported (e.g. <xref ref-type="bibr" rid="B7569764">Safford 1921</xref>, <xref ref-type="bibr" rid="B7454253">Khassanov et al. 2020</xref>). Both variants have been found in Kyrgyzstan (<xref ref-type="bibr" rid="B7562152">Nikitina 1960</xref>), although we were not able to find a logical pattern in their distributions.</p></tp:treatment-sec><tp:treatment-sec sec-type="Introduction to Kyrgyzstan"><title>Introduction to Kyrgyzstan</title><sec sec-type="Period of introduction"><title>Period of introduction</title><p>Archaeophyte.</p><p>This species was known from the whole of Central Asia from the beginning of its botanical exploration (<xref ref-type="bibr" rid="B7552105">Fedtschenko and Fedtschenko 1913</xref>). The time of its introduction is uncertain, but the species was known from the territory already in the 11th century (<xref ref-type="bibr" rid="B7562049">Geeta and Gharaibeh 2007</xref>). In agreement with the history of the plant introduction described by <xref ref-type="bibr" rid="B7562049">Geeta and Gharaibeh (2007)</xref>, we may speculate that the appearance of <italic><tp:taxon-name><tp:taxon-name-part taxon-name-part-type="genus" reg="Datura">Datura</tp:taxon-name-part><tp:taxon-name-part taxon-name-part-type="species" reg="stramonium">stramonium</tp:taxon-name-part></tp:taxon-name></italic> in Central Asia followed the Muslim reconquest of Transoxiana, which occurred by the beginning of the 11th century and was connected with the massive cultural influence from the Arabic world.</p></sec><sec sec-type="Pathways of introduction"><title>Pathways of introduction</title><p>Escape from confinement: Horticulture.</p><p>The species was originally cultivated as a medicinal plant in India (<xref ref-type="bibr" rid="B7562049">Geeta and Gharaibeh 2007</xref>) and was seemingly introduced as such to Central Asia. Its contemporary occurrence was recorded as a ruderal plant (<xref ref-type="bibr" rid="B7552133">Deza 1983</xref>), with further dispersal by wind and local human activities. Its occasional presence on fields (grain and root vegetables) has also been recorded (<xref ref-type="bibr" rid="B7562152">Nikitina 1960</xref>); in other countries, this may also be a rather new phenomenon, linked with the recent cultivation of soybean, bean and maize that are characterised by larger planting seed material (e.g. <xref ref-type="bibr" rid="B7569755">Weaver and Warwick 1984</xref>).</p></sec><sec sec-type="Invasion status"><title>Invasion status</title><p>Naturalised. The species is a component of traditional ruderal vegetation, but also occurs along rivers and around springs.</p></sec><sec sec-type="Evidence of impact"><title>Evidence of impact</title><p>Agriculture - moderate impact (occasional weed of crops, in fields and gardens). Native ecosystems - minor impact (occurring along streams near populated places). Urban areas - moderate impact (ruderal occurrence).</p></sec><sec sec-type="Trend"><title>Trend</title><p>Stable (inferred).</p></sec></tp:treatment-sec><tp:treatment-sec><!--Section generated to contain objects referenced in tp:taxon-treatment.--><fig id="F7622075" position="float" orientation="portrait"><object-id xmlns:xlink="http://www.w3.org/1999/xlink" content-type="arpha" xlink:type="simple">EADB5762-A131-5253-947B-94CCE7F87E62</object-id><object-id xmlns:xlink="http://www.w3.org/1999/xlink" content-type="doi" xlink:type="simple">10.3897/BDJ.10.e80804.figure8</object-id><label>Figure 8.</label><caption><p><italic><tp:taxon-name><tp:taxon-name-part taxon-name-part-type="genus" reg="Datura">Datura</tp:taxon-name-part><tp:taxon-name-part taxon-name-part-type="species" reg="stramonium">stramonium</tp:taxon-name-part></tp:taxon-name></italic> along a cotton field in Andijon District, Uzbekistan (photo by T. Tillaev, 23 July 2017). Source: https://www.plantarium.ru/page/image/id/525187.html (<xref ref-type="bibr" rid="B7453095">Plantarium 2021</xref>).</p></caption><graphic xmlns:xlink="http://www.w3.org/1999/xlink" xlink:href="bdj-10-e80804-g008.jpg" position="float" id="oo_625225.jpg" orientation="portrait" xlink:type="simple"><uri content-type="original_file" xlink:type="simple">https://binary.pensoft.net/fig/625225</uri></graphic></fig><fig id="F7622712" position="float" orientation="portrait"><object-id xmlns:xlink="http://www.w3.org/1999/xlink" content-type="arpha" xlink:type="simple">BBB1ED7A-44B4-523C-B385-53A8D9375374</object-id><object-id xmlns:xlink="http://www.w3.org/1999/xlink" content-type="doi" xlink:type="simple">10.3897/BDJ.10.e80804.figure9</object-id><label>Figure 9.</label><caption><p>Recorded distribution of <italic><tp:taxon-name><tp:taxon-name-part taxon-name-part-type="genus" reg="Datura">Datura</tp:taxon-name-part><tp:taxon-name-part taxon-name-part-type="species" reg="stramonium">stramonium</tp:taxon-name-part></tp:taxon-name></italic> in Kyrgyzstan.</p></caption><graphic xmlns:xlink="http://www.w3.org/1999/xlink" xlink:href="bdj-10-e80804-g009.png" position="float" id="oo_632497.png" orientation="portrait" xlink:type="simple"><uri content-type="original_file" xlink:type="simple">https://binary.pensoft.net/fig/632497</uri></graphic></fig></tp:treatment-sec><ref-list><ref id="B7598167"><element-citation xmlns:xlink="http://www.w3.org/1999/xlink" publication-type="article" xlink:type="simple"><person-group person-group-type="author"><name name-style="western"><surname>Pyšek</surname><given-names>Petr</given-names></name><name name-style="western"><surname>Pergl</surname><given-names>Jan</given-names></name><name name-style="western"><surname>Essl</surname><given-names>Franz</given-names></name><name name-style="western"><surname>Lenzner</surname><given-names>Bernd</given-names></name><name name-style="western"><surname>Dawson</surname><given-names>Wayne</given-names></name><name name-style="western"><surname>Kreft</surname><given-names>Holger</given-names></name><name name-style="western"><surname>Weigelt</surname><given-names>Patrick</given-names></name><name name-style="western"><surname>Winter</surname><given-names>Marten</given-names></name><name name-style="western"><surname>Kartesz</surname><given-names>John</given-names></name><name name-style="western"><surname>Nishino</surname><given-names>Misako</given-names></name><name name-style="western"><surname>Antonova</surname><given-names>L. A.</given-names></name><name name-style="western"><surname>Barcelona</surname><given-names>J. F.</given-names></name><name name-style="western"><surname>Cabesaz</surname><given-names>F. J.</given-names></name><name name-style="western"><surname>Cárdenas</surname><given-names>Dairon</given-names></name><name name-style="western"><surname>Cárdenas-Toro</surname><given-names>Juliana</given-names></name><name name-style="western"><surname>Castaño</surname><given-names>Nicolás</given-names></name><name name-style="western"><surname>Chacón</surname><given-names>Eduardo</given-names></name><name name-style="western"><surname>Chatelain</surname><given-names>Cyrille</given-names></name><name name-style="western"><surname>Dullinger</surname><given-names>Stefan</given-names></name><name name-style="western"><surname>Ebel</surname><given-names>A. L.</given-names></name><name name-style="western"><surname>Figueiredo</surname><given-names>Estrela</given-names></name><name name-style="western"><surname>Fuentes</surname><given-names>Nicol</given-names></name><name name-style="western"><surname>Genovesi</surname><given-names>Piero</given-names></name><name name-style="western"><surname>Groom</surname><given-names>Q. J.</given-names></name><name name-style="western"><surname>Henderson</surname><given-names>Lesley</given-names></name><name name-style="western"><surname>Inderjit</surname></name><name name-style="western"><surname>Kupriyanov</surname><given-names>Andrey</given-names></name><name name-style="western"><surname>Masciadri</surname><given-names>Silvana</given-names></name><name name-style="western"><surname>Maurel</surname><given-names>Noëlie</given-names></name><name name-style="western"><surname>Meerman</surname><given-names>Jan</given-names></name><name name-style="western"><surname>Morozova</surname><given-names>Olga</given-names></name><name name-style="western"><surname>Moser</surname><given-names>Dietmar</given-names></name><name name-style="western"><surname>Nickrent</surname><given-names>Daniel</given-names></name><name name-style="western"><surname>Nowak</surname><given-names>P. M.</given-names></name><name name-style="western"><surname>Pagad</surname><given-names>Shyama</given-names></name><name name-style="western"><surname>Patzelt</surname><given-names>Annette</given-names></name><name name-style="western"><surname>Pelser</surname><given-names>P. B.</given-names></name><name name-style="western"><surname>Seebens</surname><given-names>Hanno</given-names></name><name name-style="western"><surname>Shu</surname><given-names>W. S.</given-names></name><name name-style="western"><surname>Thomas</surname><given-names>Jacob</given-names></name><name name-style="western"><surname>Velayos</surname><given-names>Mauricio</given-names></name><name name-style="western"><surname>Weber</surname><given-names>Ewald</given-names></name><name name-style="western"><surname>Wieringa</surname><given-names>J. J.</given-names></name><name name-style="western"><surname>Baptiste</surname><given-names>M. P.</given-names></name><name name-style="western"><surname>van Kleunen</surname><given-names>Mark</given-names></name></person-group><year>2017</year><article-title>Naturalized alien flora of the world</article-title><source>Preslia</source><volume>89</volume><issue>3</issue><fpage>203</fpage><lpage>274</lpage><pub-id pub-id-type="doi">10.23855/preslia.2017.203</pub-id></element-citation></ref><ref id="B7562049"><element-citation xmlns:xlink="http://www.w3.org/1999/xlink" publication-type="article" xlink:type="simple"><person-group person-group-type="author"><name name-style="western"><surname>Geeta</surname><given-names>R.</given-names></name><name name-style="western"><surname>Gharaibeh</surname><given-names>Waleed</given-names></name></person-group><year>2007</year><article-title>Historical evidence for a pre-Columbian presence of <italic><tp:taxon-name><tp:taxon-name-part taxon-name-part-type="genus" reg="Datura">Datura</tp:taxon-name-part></tp:taxon-name></italic> in the Old World and implications for a first millennium transfer from the New World</article-title><source>Journal of Biosciences</source><volume>32</volume><fpage>1227</fpage><lpage>1244</lpage><pub-id pub-id-type="doi">10.1007/s12038-007-0132-y</pub-id></element-citation></ref><ref id="B7454329"><element-citation xmlns:xlink="http://www.w3.org/1999/xlink" publication-type="chapter" xlink:type="simple"><person-group person-group-type="author"><name name-style="western"><surname>Kovalevskaya</surname><given-names>S. S.</given-names></name></person-group><year>1987</year><chapter-title><tp:taxon-name><tp:taxon-name-part taxon-name-part-type="family">Solanaceae</tp:taxon-name-part></tp:taxon-name> Juss.</chapter-title><person-group person-group-type="editor"><name name-style="western"><surname>Adylov</surname><given-names>T. A.</given-names></name></person-group><source>Manual of vascular plants of Central Asia</source><volume>Vol. 9</volume><publisher-name>Science Publishers</publisher-name><publisher-loc>Tashkent</publisher-loc><size units="page">175-188</size><comment content-type="language">Russian</comment></element-citation></ref><ref id="B7453095"><element-citation xmlns:xlink="http://www.w3.org/1999/xlink" publication-type="website" xlink:type="simple"><person-group person-group-type="author"><name name-style="western"><surname>Plantarium</surname></name></person-group><article-title>Plants and lichens of Russia and neighboring countries: open online galleries and plant identification guide</article-title><uri xlink:type="simple">https://www.plantarium.ru/lang/en.html</uri><date-in-citation content-type="access-date">2021-07-12T00:00:00+03:00</date-in-citation></element-citation></ref><ref id="B7562152"><element-citation xmlns:xlink="http://www.w3.org/1999/xlink" publication-type="chapter" xlink:type="simple"><person-group person-group-type="author"><name name-style="western"><surname>Nikitina</surname><given-names>E. V.</given-names></name></person-group><year>1960</year><chapter-title><italic><tp:taxon-name><tp:taxon-name-part taxon-name-part-type="genus" reg="Hyoscyamus">Hyoscyamus</tp:taxon-name-part></tp:taxon-name></italic> L., <italic><tp:taxon-name><tp:taxon-name-part taxon-name-part-type="genus" reg="Physochlaina">Physochlaina</tp:taxon-name-part></tp:taxon-name></italic> G.Don, <italic><tp:taxon-name><tp:taxon-name-part taxon-name-part-type="genus" reg="Nicotiana">Nicotiana</tp:taxon-name-part></tp:taxon-name></italic> L., <italic><tp:taxon-name><tp:taxon-name-part taxon-name-part-type="genus" reg="Petunia">Petunia</tp:taxon-name-part></tp:taxon-name></italic> Juss., <italic><tp:taxon-name><tp:taxon-name-part taxon-name-part-type="genus" reg="Datura">Datura</tp:taxon-name-part></tp:taxon-name></italic> L., <italic><tp:taxon-name><tp:taxon-name-part taxon-name-part-type="genus" reg="Nicandra">Nicandra</tp:taxon-name-part></tp:taxon-name></italic> Adans.</chapter-title><person-group person-group-type="editor"><name name-style="western"><surname>Vvedensky</surname><given-names>A. I.</given-names></name></person-group><source>Flora of the Kirghiz SSR</source><volume>Vol. 9</volume><publisher-name>Academy of Sciences of the Kirghiz SSR</publisher-name><publisher-loc>Bishkek</publisher-loc><size units="page">190-205</size><comment content-type="language">Russian</comment></element-citation></ref><ref id="B7621364"><element-citation xmlns:xlink="http://www.w3.org/1999/xlink" publication-type="article" xlink:type="simple"><person-group person-group-type="author"><name name-style="western"><surname>Luna-Cavazos</surname><given-names>Mario</given-names></name><name name-style="western"><surname>Bye</surname><given-names>Robert</given-names></name></person-group><year>2011</year><article-title>Phytogeographic analysis of the genus <italic><tp:taxon-name><tp:taxon-name-part taxon-name-part-type="genus" reg="Datura">Datura</tp:taxon-name-part></tp:taxon-name></italic> (<tp:taxon-name><tp:taxon-name-part taxon-name-part-type="family">Solanaceae</tp:taxon-name-part></tp:taxon-name>) in continental Mexico</article-title><source>Revista Mexicana de Biodiversidad</source><volume>82</volume><issue>3</issue><fpage>977</fpage><lpage>988</lpage><pub-id pub-id-type="doi">10.22201/ib.20078706e.2011.3.720</pub-id></element-citation></ref><ref id="B7562205"><element-citation xmlns:xlink="http://www.w3.org/1999/xlink" publication-type="book" xlink:type="simple"><person-group person-group-type="author"><name name-style="western"><surname>Holm</surname><given-names>L. G.</given-names></name><name name-style="western"><surname>Pancho</surname><given-names>J. V.</given-names></name><name name-style="western"><surname>Herberger</surname><given-names>J. P.</given-names></name><name name-style="western"><surname>Plucknett</surname><given-names>D. L.</given-names></name></person-group><year>1979</year><source>A geographical atlas of world weeds</source><publisher-name>John Wiley and Sons</publisher-name><publisher-loc>New York</publisher-loc><size units="page">391</size></element-citation></ref><ref id="B7454342"><element-citation xmlns:xlink="http://www.w3.org/1999/xlink" publication-type="book" xlink:type="simple"><person-group person-group-type="author"><name name-style="western"><surname>Lazkov</surname><given-names>G. A.</given-names></name><name name-style="western"><surname>Sultanova</surname><given-names>B. A.</given-names></name></person-group><year>2011</year><source>Checklist of vascular plants of Kyrgyzstan</source><publisher-name>Finnish Museum of Natural History</publisher-name><publisher-loc>Helsinki</publisher-loc><size units="page">166</size><comment content-type="language">Russian</comment><isbn>978-952-10-7588-9</isbn></element-citation></ref><ref id="B7454350"><element-citation xmlns:xlink="http://www.w3.org/1999/xlink" publication-type="book" xlink:type="simple"><person-group person-group-type="author"><name name-style="western"><surname>Lazkov</surname><given-names>G. A.</given-names></name><name name-style="western"><surname>Sultanova</surname><given-names>B. A.</given-names></name></person-group><year>2014</year><source>Inventory of the flora of Kyrgyzstan: Vascular plants</source><publisher-name>United Nations Development Programme</publisher-name><publisher-loc>Bishkek</publisher-loc><size units="page">126</size><comment content-type="language">Russian</comment></element-citation></ref><ref id="B7569764"><element-citation xmlns:xlink="http://www.w3.org/1999/xlink" publication-type="article" xlink:type="simple"><person-group person-group-type="author"><name name-style="western"><surname>Safford</surname><given-names>W. E.</given-names></name></person-group><year>1921</year><article-title>Synopsis of the genus <italic><tp:taxon-name><tp:taxon-name-part taxon-name-part-type="genus" reg="Datura">Datura</tp:taxon-name-part></tp:taxon-name></italic></article-title><source>Journal of the Washington Academy of Sciences</source><volume>11</volume><issue>8</issue><fpage>173</fpage><lpage>189</lpage><uri xlink:type="simple">https://www.jstor.org/stable/24532461</uri></element-citation></ref><ref id="B7454253"><element-citation xmlns:xlink="http://www.w3.org/1999/xlink" publication-type="chapter" xlink:type="simple"><person-group person-group-type="author"><name name-style="western"><surname>Khassanov</surname><given-names>F. O.</given-names></name><name name-style="western"><surname>Sennikov</surname><given-names>A. N.</given-names></name><name name-style="western"><surname>Juramurodov</surname><given-names>I. J.</given-names></name></person-group><year>2020</year><chapter-title><tp:taxon-name><tp:taxon-name-part taxon-name-part-type="family">Solanaceae</tp:taxon-name-part></tp:taxon-name> Juss.</chapter-title><person-group person-group-type="editor"><name name-style="western"><surname>Sennikov</surname><given-names>A. N.</given-names></name></person-group><source>Flora of Uzbekistan</source><volume>Vol. 3</volume><publisher-name>Ma’naviyat</publisher-name><publisher-loc>Tashkent</publisher-loc><size units="page">120-145</size><comment content-type="language">Russian</comment></element-citation></ref><ref id="B7552105"><element-citation xmlns:xlink="http://www.w3.org/1999/xlink" publication-type="article" xlink:type="simple"><person-group person-group-type="author"><name name-style="western"><surname>Fedtschenko</surname><given-names>O. A.</given-names></name><name name-style="western"><surname>Fedtschenko</surname><given-names>B. A.</given-names></name></person-group><year>1913</year><article-title>Conspectus florae Turkestanicae</article-title><source>Izvestia Turkestanskogo Otdela Imperatorskogo Russkogo Geograficheskogo Obschestva</source><volume>6</volume><issue>Supplement 5</issue><fpage>1</fpage><lpage>200</lpage><comment content-type="language">Russian</comment></element-citation></ref><ref id="B7552133"><element-citation xmlns:xlink="http://www.w3.org/1999/xlink" publication-type="book" xlink:type="simple"><person-group person-group-type="author"><name name-style="western"><surname>Deza</surname><given-names>M. I.</given-names></name></person-group><year>1983</year><source>Weedy plants of Kirghizia</source><publisher-name>Kyrgyzstan</publisher-name><publisher-loc>Frunze</publisher-loc><size units="page">152</size><comment content-type="language">Russian</comment></element-citation></ref><ref id="B7569755"><element-citation xmlns:xlink="http://www.w3.org/1999/xlink" publication-type="article" xlink:type="simple"><person-group person-group-type="author"><name name-style="western"><surname>Weaver</surname><given-names>S. E.</given-names></name><name name-style="western"><surname>Warwick</surname><given-names>S. I.</given-names></name></person-group><year>1984</year><article-title>The biology of Canadian weeds.: 64. <italic><tp:taxon-name><tp:taxon-name-part taxon-name-part-type="genus" reg="Datura">Datura</tp:taxon-name-part><tp:taxon-name-part taxon-name-part-type="species" reg="stramonium">stramonium</tp:taxon-name-part></tp:taxon-name></italic> L.</article-title><source>Canadian Journal of Plant Science</source><volume>64</volume><issue>4</issue><fpage>979</fpage><lpage>991</lpage><pub-id pub-id-type="doi">10.4141/cjps84-132</pub-id></element-citation></ref></ref-list></tp:taxon-treatment>
