# Supplementary material for: The first checklist of alien vascular plants of Kyrgyzstan, with new records and critical evaluation of earlier data. Contribution 2
Source: Biodivers Data J. 2022 Mar 24;10:e80804. doi: 10.3897/BDJ.10.e80804 (PMC8971126; doi:10.3897/BDJ.10.e80804)
Supplement: XML Treatment for Hemerocallis fulva [file BDJ.10.e80804-treatment5.xml]

<!DOCTYPE tp:taxon-treatment
  PUBLIC "-//TaxonX//DTD Taxonomic Treatment Publishing DTD v0 20100105//EN" "tax-treatment-NSO.dtd">
<tp:taxon-treatment xmlns:tp="http://www.plazi.org/taxpub"><tp:treatment-meta><mixed-citation publication-type="journal"><person-group><name><surname>Sennikov</surname><given-names>Alexander</given-names></name><name><surname>Lazkov</surname><given-names>Georgy</given-names></name></person-group><article-title>The first checklist of alien vascular plants of Kyrgyzstan, with new records and critical evaluation of earlier data. Contribution 2</article-title><source>Biodivers Data J</source><day>24</day><month>03</month><year>2022</year><volume>10</volume><pub-id pub-id-type="doi">10.3897/BDJ.10.e80804</pub-id></mixed-citation></tp:treatment-meta><tp:nomenclature><tp:taxon-name>
            <object-id xmlns:xlink="http://www.w3.org/1999/xlink" content-type="arpha" xlink:type="simple">F29598F0-705D-5C6E-BB57-C79E65738642</object-id>
            <tp:taxon-name-part taxon-name-part-type="genus">Hemerocallis</tp:taxon-name-part>
            <tp:taxon-name-part taxon-name-part-type="species">fulva</tp:taxon-name-part>
            <object-id xmlns:xlink="http://www.w3.org/1999/xlink" xlink:type="simple" object-id-type="IPNI">urn:lsid:ipni.org:names:536335-1</object-id>
          </tp:taxon-name><tp:taxon-authority>(L.) L. 1762</tp:taxon-authority><tp:nomenclature-citation-list><tp:nomenclature-citation><tp:taxon-name>
                <tp:taxon-name-part taxon-name-part-type="genus" reg="Hemerocallis">Hemerocallis</tp:taxon-name-part>
                <tp:taxon-name-part taxon-name-part-type="species" reg="fulva">fulva</tp:taxon-name-part>
              </tp:taxon-name><comment> (L.) L., Sp. Pl., ed. 2, 1: 462 (1762) — <tp:taxon-name><tp:taxon-name-part taxon-name-part-type="genus" reg="Hemerocallis">Hemerocallis</tp:taxon-name-part><tp:taxon-name-part taxon-name-part-type="species" reg="lilioasphodelus">lilioasphodelus</tp:taxon-name-part><tp:taxon-name-part taxon-name-part-type="infraspecific-rank">var.</tp:taxon-name-part><tp:taxon-name-part taxon-name-part-type="variety" reg="fulva">fulva</tp:taxon-name-part></tp:taxon-name> L., Sp. Pl. 1: 324 (1753).</comment></tp:nomenclature-citation></tp:nomenclature-citation-list></tp:nomenclature><tp:treatment-sec sec-type="Distribution"><title>Distribution</title><sec sec-type="Native distribution"><title>Native distribution</title><p>Central and Southern China, Korea, Japan.</p></sec><sec sec-type="Secondary distribution"><title>Secondary distribution</title><p>North America, New Zealand (neophyte); Europe, Western and Southern Asia (archaeophyte).</p><p>In Europe, the ornamental cultivation of the species has a long history, recorded as common in Britain by <xref ref-type="bibr" rid="B7632154">Gerard (1597)</xref> and in Central Europe by <xref ref-type="bibr" rid="B7632364">L'Obel (1576)</xref> and <xref ref-type="bibr" rid="B7632317">Clusius (1601)</xref> already in the 16th century. It is currently known as naturalised in many countries, including Great Britain (<xref ref-type="bibr" rid="B7469475">Clement and Foster 1994</xref>) and Belgium (<xref ref-type="bibr" rid="B7619341">Verloove 2021</xref>).</p><p><italic><tp:taxon-name><tp:taxon-name-part taxon-name-part-type="genus" reg="Hemerocallis">Hemerocallis</tp:taxon-name-part><tp:taxon-name-part taxon-name-part-type="species" reg="fulva">fulva</tp:taxon-name-part></tp:taxon-name></italic> was common in the North American ornamental cultivation since the late 19th century; now it became invasive in several states of the USA, occurring along roadsides and river banks (<xref ref-type="bibr" rid="B7632569">Pennsylvania Flora Database 2021</xref>).</p></sec><sec sec-type="Distribution in Central Asia"><title>Distribution in Central Asia</title><p>Escaped from traditional ornamental cultivation in Kyrgyzstan and Uzbekistan.</p><p>The species was known from subspontaneous occurrences in Kyrgyzstan (<xref ref-type="bibr" rid="B7632103">Nikitina 1951</xref>, <xref ref-type="bibr" rid="B7632090">Pazij 1971</xref>). Its presence in Uzbekistan has not been mentioned in literature, but unpublished herbarium specimens (deposited at LE) were collected from the vicinities of Charvak Village, Tashkent Region (in 1899) and Qora-Qo'rg'on Village, Namangan Region (in 1912).</p><p>In historical times, a major part of the mountainous Central Asia, with its highly developed culture in populated oases, was known as Transoxiana (in Latin) or Mavarannahr (in Arabic). This territory, subordinated to various major contemporary states but being <italic>de facto</italic> autonomous, became the Khanate (then Emirate and finally Republic) of Buxoro from the 16th century until 1924. It included two major cities, Buxoro and Samarqand. The Khanate of Buxoro was characterised by extensive cultivation of numerous fruits, vegetables, ornamental and medicinal plants, which were recorded by early European travellers and native writers of Buxoro and Samarqand (e.g. <xref ref-type="bibr" rid="B7632116">Meyendorff 1826</xref>, <xref ref-type="bibr" rid="B7632132">Abu Tahir Kojo 1899</xref>).</p><p>The cultivation of <italic><tp:taxon-name><tp:taxon-name-part taxon-name-part-type="genus" reg="Hemerocallis">Hemerocallis</tp:taxon-name-part><tp:taxon-name-part taxon-name-part-type="species" reg="fulva">fulva</tp:taxon-name-part></tp:taxon-name></italic> in Samarqand was recorded by Olga Fedtschenko in 1869 (<xref ref-type="bibr" rid="B7632145">Regel 1876</xref>). This species, therefore, belongs to the ornamental cultivation of the Khanate of Buxoro, predating the Russian colonisation of the country. Its feral occurrences were recorded in the lower mountains surrounding the Fergana Depression in the early 1870s (<xref ref-type="bibr" rid="B7632145">Regel 1876</xref>), thus indicating that the species was capable of running wild, long before the beginning of the botanical records.</p><p>As evident from herbarium records (collections of A. Regel at LE, dated 1877), the species was cultivated also in Qulja [Yining], Xinjiang, China. This means that its historical cultivation apparently included also the agricultural areas of northern Kyrgyzstan.</p><p>Since the Khanate of Buxoro maintained close connections and trade of medicinal and other plants with India (<xref ref-type="bibr" rid="B7632116">Meyendorff 1826</xref>), we assume that <italic><tp:taxon-name><tp:taxon-name-part taxon-name-part-type="genus" reg="Hemerocallis">Hemerocallis</tp:taxon-name-part><tp:taxon-name-part taxon-name-part-type="species" reg="fulva">fulva</tp:taxon-name-part></tp:taxon-name></italic> was originally imported from that country; its broad distribution suggests the early period of introduction. It is also possible that the species was first imported as a vegetable, for its edible flowers and fleshy rhizomes (<xref ref-type="bibr" rid="B7653821">Li 1970</xref>), and was subsequently turned into an ornamental.</p><p>Currently, the species is very commonly cultivated in Central Asia (Fig. <xref ref-type="fig" rid="F7632164">10</xref>), although seemingly from some commercial sources, different from the historical cultivation. Its recent subspontaneous populations are not recorded.</p></sec><sec sec-type="Distribution in Kyrgyzstan"><title>Distribution in Kyrgyzstan</title><p>Western Tian-Shan, Alay-Turkestan (Fig. <xref ref-type="fig" rid="F7632451">11</xref>).</p><p>The species was found along rivers and irrigation ditches in the lower mountain belt (950-1100 m a.s.l.) near populated places surrounding the Fergana Depression.</p></sec></tp:treatment-sec><tp:treatment-sec sec-type="Ecology"><title>Ecology</title><p>Riversides in forests and grasslands in the native distribution area; stream sides, road sides and grasslands in the secondary distribution area.</p><p>In China, the species was recorded at altitudes of 300-2500 m (<xref ref-type="bibr" rid="B7632166">Chen and Noguchi 2000</xref>). In the secondary distribution area, it was recorded in the Indian Himalayas as high as 1600-2200 m above sea level (<xref ref-type="bibr" rid="B7632187">Khuroo et al. 2006</xref>), whereas in the Caucasus it occurred mostly at lower altitudes (<xref ref-type="bibr" rid="B7632179">Grossheim 1940</xref>). According to herbarium specimens, the historical localities of <italic><tp:taxon-name><tp:taxon-name-part taxon-name-part-type="genus" reg="Hemerocallis">Hemerocallis</tp:taxon-name-part><tp:taxon-name-part taxon-name-part-type="species" reg="fulva">fulva</tp:taxon-name-part></tp:taxon-name></italic> in Central Asia were situated at 700-1100 m above sea level.</p></tp:treatment-sec><tp:treatment-sec sec-type="Biology"><title>Biology</title><p>Rhizomatous perennial. Flowers opening diurnal half-day, due to specialisation to diurnal moths (<xref ref-type="bibr" rid="B7632305">Hirota et al. 2021</xref>). Easily propagated by rhizomes, resulting in monoclonal cultivation (<xref ref-type="bibr" rid="B7632325">Stout 1921</xref>). Plants in cultivation are largely sterile, with undeveloped seed capsules (<xref ref-type="bibr" rid="B7632338">Grier 1914</xref>), which is explained by their triploid chromosome number (<xref ref-type="bibr" rid="B7632372">Stout 1932</xref>). Such triploid clones may naturally occur in the wild (<xref ref-type="bibr" rid="B7632382">Matsuoka 1971</xref>).</p></tp:treatment-sec><tp:treatment-sec sec-type="Notes"><title>Notes</title><p>According to the specimens examined, the traditional cultivation in Central Asia was represented by at least two forms; one was slender with narrow leaves and the other was more robust. The fruits were not developed, thus indicating triploidy. Double-flowered forms were not observed.</p></tp:treatment-sec><tp:treatment-sec sec-type="Introduction to Kyrgyzstan"><title>Introduction to Kyrgyzstan</title><sec sec-type="Period of introduction"><title>Period of introduction</title><p>Archaeophyte.</p><p>The species was common in ornamental cultivation in the Khanate of Buxoro, and found in the territories around the Fergana Depression that belonged to this state. This introduction is at least some centuries old.</p></sec><sec sec-type="Pathways of introduction"><title>Pathways of introduction</title><p>Escape from confinement: Ornamental purpose other than horticulture.</p><p>Although the plant is edible, its latest historical use was ornamental cultivation in private gardens (<xref ref-type="bibr" rid="B7632145">Regel 1876</xref>).</p></sec><sec sec-type="Invasion status"><title>Invasion status</title><p>Locally naturalised, maintained by vegetative reproduction (colonophyte).</p><p>In Kyrgyzstan, feral populations of the species were known along rivers and irrigation ditches near populated places, from the area of semi-wild apple and walnut forests at the lower belt in the north-western part of the Fergana Range (<xref ref-type="bibr" rid="B7632090">Pazij 1971</xref>). These populations had been repeatedly sampled from the early 1870s till 1927 (Fig. <xref ref-type="fig" rid="F7632459">12</xref>), thus indicating their conspicuousness. Although these territories belong to the most visited and intensely studied areas in the country (e.g. <xref ref-type="bibr" rid="B7632441">Sukachev 1949</xref>), no further collections or observations originated in the latest 95 years; this indicates that the populations had significantly declined or even disappeared. Their current status or even existence have not been verified; the old feral populations may be currently extinct.</p></sec><sec sec-type="Evidence of impact"><title>Evidence of impact</title><p>Agriculture - no impact (not weedy). Native ecosystems - minor impact (colonising riversides near populated places). Urban areas - minor impact (colonising irrigation ditches in populated places).</p></sec><sec sec-type="Trend"><title>Trend</title><p>Declining (inferred).</p></sec></tp:treatment-sec><tp:treatment-sec><!--Section generated to contain objects referenced in tp:taxon-treatment.--><fig id="F7632164" position="float" orientation="portrait"><object-id xmlns:xlink="http://www.w3.org/1999/xlink" content-type="arpha" xlink:type="simple">C81287AB-F8DA-5484-B683-3D95CDAA71E5</object-id><object-id xmlns:xlink="http://www.w3.org/1999/xlink" content-type="doi" xlink:type="simple">10.3897/BDJ.10.e80804.figure10</object-id><label>Figure 10.</label><caption><p><italic><tp:taxon-name><tp:taxon-name-part taxon-name-part-type="genus" reg="Hemerocallis">Hemerocallis</tp:taxon-name-part><tp:taxon-name-part taxon-name-part-type="species" reg="fulva">fulva</tp:taxon-name-part></tp:taxon-name></italic> in modern ornamental cultivation in Tashkent Region, Uzbekistan (photo by T. Tillaev, 28 June 2018). Source: https://www.plantarium.ru/page/image/id/582460.html (<xref ref-type="bibr" rid="B7453095">Plantarium 2021</xref>).</p></caption><graphic xmlns:xlink="http://www.w3.org/1999/xlink" xlink:href="bdj-10-e80804-g010.jpg" position="float" id="oo_627755.jpg" orientation="portrait" xlink:type="simple"><uri content-type="original_file" xlink:type="simple">https://binary.pensoft.net/fig/627755</uri></graphic></fig><fig id="F7632451" position="float" orientation="portrait"><object-id xmlns:xlink="http://www.w3.org/1999/xlink" content-type="arpha" xlink:type="simple">8870C9D7-65E9-53F3-8365-C8B69DF6B5F9</object-id><object-id xmlns:xlink="http://www.w3.org/1999/xlink" content-type="doi" xlink:type="simple">10.3897/BDJ.10.e80804.figure11</object-id><label>Figure 11.</label><caption><p>Historical records of <italic><tp:taxon-name><tp:taxon-name-part taxon-name-part-type="genus" reg="Hemerocallis">Hemerocallis</tp:taxon-name-part><tp:taxon-name-part taxon-name-part-type="species" reg="fulva">fulva</tp:taxon-name-part></tp:taxon-name></italic> in Kyrgyzstan.</p></caption><graphic xmlns:xlink="http://www.w3.org/1999/xlink" xlink:href="bdj-10-e80804-g011.png" position="float" id="oo_632498.png" orientation="portrait" xlink:type="simple"><uri content-type="original_file" xlink:type="simple">https://binary.pensoft.net/fig/632498</uri></graphic></fig><fig id="F7632459" position="float" orientation="portrait"><object-id xmlns:xlink="http://www.w3.org/1999/xlink" content-type="arpha" xlink:type="simple">A1C22C9E-76B5-5F5F-AB82-64EDA77A0A07</object-id><object-id xmlns:xlink="http://www.w3.org/1999/xlink" content-type="doi" xlink:type="simple">10.3897/BDJ.10.e80804.figure12</object-id><label>Figure 12.</label><caption><p>The last historical specimen of <italic><tp:taxon-name><tp:taxon-name-part taxon-name-part-type="genus" reg="Hemerocallis">Hemerocallis</tp:taxon-name-part><tp:taxon-name-part taxon-name-part-type="species" reg="fulva">fulva</tp:taxon-name-part></tp:taxon-name></italic> from Kyrgyzstan (MW0813045).</p></caption><graphic xmlns:xlink="http://www.w3.org/1999/xlink" xlink:href="bdj-10-e80804-g012.jpg" position="float" id="oo_627839.jpg" orientation="portrait" xlink:type="simple"><uri content-type="original_file" xlink:type="simple">https://binary.pensoft.net/fig/627839</uri></graphic></fig></tp:treatment-sec><ref-list><ref id="B7632154"><element-citation xmlns:xlink="http://www.w3.org/1999/xlink" publication-type="book" xlink:type="simple"><person-group person-group-type="author"><name name-style="western"><surname>Gerard</surname><given-names>J.</given-names></name></person-group><year>1597</year><source>The Herball, or Generall historie of plantes</source><publisher-name>John Norton</publisher-name><publisher-loc>London</publisher-loc><size units="page">1392</size><pub-id pub-id-type="doi">10.5962/bhl.title.51606</pub-id></element-citation></ref><ref id="B7632364"><element-citation xmlns:xlink="http://www.w3.org/1999/xlink" publication-type="book" xlink:type="simple"><person-group person-group-type="author"><name name-style="western"><surname>L'Obel</surname><given-names>M.</given-names></name></person-group><year>1576</year><source>Plantarum seu Stirpium historia</source><publisher-name>C. Plantin</publisher-name><publisher-loc>Antwerp</publisher-loc><size units="page">671</size><pub-id pub-id-type="doi">10.5962/bhl.title.7094</pub-id></element-citation></ref><ref id="B7632317"><element-citation xmlns:xlink="http://www.w3.org/1999/xlink" publication-type="book" xlink:type="simple"><person-group person-group-type="author"><name name-style="western"><surname>Clusius</surname><given-names>C.</given-names></name></person-group><year>1601</year><source>Rariorum plantarum historia</source><publisher-name>J. Moret</publisher-name><publisher-loc>Antwerp</publisher-loc><size units="page">364</size></element-citation></ref><ref id="B7469475"><element-citation xmlns:xlink="http://www.w3.org/1999/xlink" publication-type="book" xlink:type="simple"><person-group person-group-type="author"><name name-style="western"><surname>Clement</surname><given-names>E. J.</given-names></name><name name-style="western"><surname>Foster</surname><given-names>M. C.</given-names></name></person-group><year>1994</year><source>Alien plants of the British Isles</source><publisher-name>Botanical Society of the British Isles</publisher-name><publisher-loc>London</publisher-loc><size units="page">590</size><isbn>0-901158-23-2</isbn></element-citation></ref><ref id="B7619341"><element-citation xmlns:xlink="http://www.w3.org/1999/xlink" publication-type="website" xlink:type="simple"><person-group person-group-type="author"><name name-style="western"><surname>Verloove</surname><given-names>F.</given-names></name></person-group><article-title>Manual of the alien plants of Belgium</article-title><uri xlink:type="simple">http://alienplantsbelgium.be/</uri><date-in-citation content-type="access-date">2021-12-15T00:00:00+02:00</date-in-citation></element-citation></ref><ref id="B7632569"><element-citation xmlns:xlink="http://www.w3.org/1999/xlink" publication-type="website" xlink:type="simple"><person-group person-group-type="author"><name name-style="western"><surname>Database</surname><given-names>Pennsylvania Flora</given-names></name></person-group><article-title>Morris Arboretum of the University of Pennsylvania</article-title><uri xlink:type="simple">www.paflora.org</uri><date-in-citation content-type="access-date">2021-12-25T00:00:00+02:00</date-in-citation></element-citation></ref><ref id="B7632103"><element-citation xmlns:xlink="http://www.w3.org/1999/xlink" publication-type="chapter" xlink:type="simple"><person-group person-group-type="author"><name name-style="western"><surname>Nikitina</surname><given-names>E. V.</given-names></name></person-group><year>1951</year><chapter-title><italic><tp:taxon-name><tp:taxon-name-part taxon-name-part-type="genus" reg="Hemerocallis">Hemerocallis</tp:taxon-name-part></tp:taxon-name></italic> L.</chapter-title><person-group person-group-type="editor"><name name-style="western"><surname>Vvedensky</surname><given-names>A. I.</given-names></name></person-group><source>Flora of the Kirghizian SSR. Manual of vascular plants of the Kirghizian SSR</source><volume>Vol. 3</volume><publisher-name>Kirghizian SSR Branch of the Academy of Sciences of the USSR</publisher-name><publisher-loc>Frunze</publisher-loc><size units="page">36-39</size><comment content-type="language">Russian</comment></element-citation></ref><ref id="B7632090"><element-citation xmlns:xlink="http://www.w3.org/1999/xlink" publication-type="chapter" xlink:type="simple"><person-group person-group-type="author"><name name-style="western"><surname>Pazij</surname><given-names>V. K.</given-names></name></person-group><year>1971</year><chapter-title><italic><tp:taxon-name><tp:taxon-name-part taxon-name-part-type="genus" reg="Hemerocallis">Hemerocallis</tp:taxon-name-part></tp:taxon-name></italic> L.</chapter-title><person-group person-group-type="editor"><name name-style="western"><surname>Kovalevskaya</surname><given-names>S. S.</given-names></name></person-group><source>Manual of vascular plants of Central Asia. Critical synopsis of the flora of Central Asia</source><volume>Vol.2</volume><publisher-name>Science Publishers</publisher-name><publisher-loc>Tashkent</publisher-loc><size units="page">27-27</size><comment content-type="language">Russian</comment></element-citation></ref><ref id="B7632116"><element-citation xmlns:xlink="http://www.w3.org/1999/xlink" publication-type="book" xlink:type="simple"><person-group person-group-type="author"><name name-style="western"><surname>Meyendorff</surname><given-names>G.</given-names></name></person-group><year>1826</year><source>Voyage d'Orenbourg à Boukhara, fait en 1820, à travers les steppes qui s'étendent à l'est de la mer d'Aral et au-delà de l'ancien Jaxartes</source><publisher-name>Dondey-Dupré père et fils</publisher-name><publisher-loc>Paris</publisher-loc><size units="page">508</size><uri xlink:type="simple">https://www.loc.gov/item/05007324/</uri></element-citation></ref><ref id="B7632132"><element-citation xmlns:xlink="http://www.w3.org/1999/xlink" publication-type="chapter" xlink:type="simple"><person-group person-group-type="author"><name name-style="western"><surname>Kojo</surname><given-names>Abu Tahir</given-names></name></person-group><year>1899</year><chapter-title>Samaria, or description of antiquities and Muslim reliquiae of Samarqand</chapter-title><person-group person-group-type="editor"><name name-style="western"><surname>Virsky</surname><given-names>M.</given-names></name></person-group><source>Reference book for Samarqand Region</source><edition>Russian translation by V.L.Vyatkin</edition><volume>1898</volume><publisher-name>Statistic Committee for Samarqand Region</publisher-name><size units="page">153-259</size><comment content-type="language">Russian</comment></element-citation></ref><ref id="B7632145"><element-citation xmlns:xlink="http://www.w3.org/1999/xlink" publication-type="article" xlink:type="simple"><person-group person-group-type="author"><name name-style="western"><surname>Regel</surname><given-names>E.</given-names></name></person-group><year>1876</year><article-title>Flora of Turkestan, 1</article-title><source>Izvestiya Imperatorskogo Obshchestva Lyubitelei Estestvoznaniya, Antropologii i Etnografii</source><volume>21</volume><issue>2</issue><fpage>1</fpage><lpage>165</lpage><comment content-type="language">Latin and Russian</comment></element-citation></ref><ref id="B7653821"><element-citation xmlns:xlink="http://www.w3.org/1999/xlink" publication-type="article" xlink:type="simple"><person-group person-group-type="author"><name name-style="western"><surname>Li</surname><given-names>H. L.</given-names></name></person-group><year>1970</year><article-title>The origin of cultivated plants in Southeast Asia</article-title><source>Economic Botany</source><volume>24</volume><issue>1</issue><fpage>3</fpage><lpage>19</lpage><uri xlink:type="simple">https://www.jstor.org/stable/4253102</uri><pub-id pub-id-type="doi">10.1007/BF02860628</pub-id></element-citation></ref><ref id="B7453095"><element-citation xmlns:xlink="http://www.w3.org/1999/xlink" publication-type="website" xlink:type="simple"><person-group person-group-type="author"><name name-style="western"><surname>Plantarium</surname></name></person-group><article-title>Plants and lichens of Russia and neighboring countries: open online galleries and plant identification guide</article-title><uri xlink:type="simple">https://www.plantarium.ru/lang/en.html</uri><date-in-citation content-type="access-date">2021-07-12T00:00:00+03:00</date-in-citation></element-citation></ref><ref id="B7632166"><element-citation xmlns:xlink="http://www.w3.org/1999/xlink" publication-type="chapter" xlink:type="simple"><person-group person-group-type="author"><name name-style="western"><surname>Chen</surname><given-names>X.</given-names></name><name name-style="western"><surname>Noguchi</surname><given-names>J.</given-names></name></person-group><year>2000</year><chapter-title><italic><tp:taxon-name><tp:taxon-name-part taxon-name-part-type="genus" reg="Hemerocallis">Hemerocallis</tp:taxon-name-part></tp:taxon-name></italic> L.</chapter-title><person-group person-group-type="editor"><name name-style="western"><surname>Wu</surname><given-names>Z. Y.</given-names></name><name name-style="western"><surname>Raven</surname><given-names>P. H.</given-names></name></person-group><source>Flora of China</source><volume>24</volume><publisher-name>Science Press &amp; Missouri Botanical Garden Press</publisher-name><publisher-loc>Beijing &amp; Saint-Louis</publisher-loc><size units="page">161-165</size></element-citation></ref><ref id="B7632187"><element-citation xmlns:xlink="http://www.w3.org/1999/xlink" publication-type="article" xlink:type="simple"><person-group person-group-type="author"><name name-style="western"><surname>Khuroo</surname><given-names>A. A.</given-names></name><name name-style="western"><surname>Rashid</surname><given-names>Irfan</given-names></name><name name-style="western"><surname>Reshi</surname><given-names>Zafar</given-names></name><name name-style="western"><surname>Dar</surname><given-names>G. H.</given-names></name><name name-style="western"><surname>Wafai</surname><given-names>B. A.</given-names></name></person-group><year>2006</year><article-title>The alien flora of Kashmir Himalaya</article-title><source>Biological Invasions</source><volume>9</volume><issue>3</issue><fpage>269</fpage><lpage>292</lpage><pub-id pub-id-type="doi">10.1007/s10530-006-9032-6</pub-id></element-citation></ref><ref id="B7632179"><element-citation xmlns:xlink="http://www.w3.org/1999/xlink" publication-type="book" xlink:type="simple"><person-group person-group-type="author"><name name-style="western"><surname>Grossheim</surname><given-names>A. A.</given-names></name></person-group><year>1940</year><source>Flora of the Caucasus</source><edition>2nd Edition</edition><volume>Vol. 2</volume><publisher-name>Azerbaijan Branch of the Academy of Sciences of the USSR</publisher-name><publisher-loc>Baku</publisher-loc><size units="page">284</size><comment content-type="language">Russian</comment></element-citation></ref><ref id="B7632305"><element-citation xmlns:xlink="http://www.w3.org/1999/xlink" publication-type="article" xlink:type="simple"><person-group person-group-type="author"><name name-style="western"><surname>Hirota</surname><given-names>S. K.</given-names></name><name name-style="western"><surname>Yasumoto</surname><given-names>A. A.</given-names></name><name name-style="western"><surname>Nitta</surname><given-names>Kozue</given-names></name><name name-style="western"><surname>Tagane</surname><given-names>Misa</given-names></name><name name-style="western"><surname>Miki</surname><given-names>Nozomu</given-names></name><name name-style="western"><surname>Suyama</surname><given-names>Yoshihisa</given-names></name><name name-style="western"><surname>Yahara</surname><given-names>Tetsukazu</given-names></name></person-group><year>2021</year><article-title>Evolutionary history of <italic><tp:taxon-name><tp:taxon-name-part taxon-name-part-type="genus" reg="Hemerocallis">Hemerocallis</tp:taxon-name-part></tp:taxon-name></italic> in Japan inferred from chloroplast and nuclear phylogenies and levels of interspecific gene flow</article-title><source>Molecular Phylogenetics and Evolution</source><volume>164</volume><pub-id pub-id-type="doi">10.1016/j.ympev.2021.107264</pub-id></element-citation></ref><ref id="B7632325"><element-citation xmlns:xlink="http://www.w3.org/1999/xlink" publication-type="article" xlink:type="simple"><person-group person-group-type="author"><name name-style="western"><surname>Stout</surname><given-names>A. B.</given-names></name></person-group><year>1921</year><article-title>Sterility and fertility in species of <italic><tp:taxon-name><tp:taxon-name-part taxon-name-part-type="genus" reg="Hemerocallis">Hemerocallis</tp:taxon-name-part></tp:taxon-name></italic></article-title><source>Torreya</source><volume>21</volume><issue>4</issue><fpage>57</fpage><lpage>62</lpage><uri xlink:type="simple">https://www.jstor.org/stable/40596351</uri></element-citation></ref><ref id="B7632338"><element-citation xmlns:xlink="http://www.w3.org/1999/xlink" publication-type="article" xlink:type="simple"><person-group person-group-type="author"><name name-style="western"><surname>Grier</surname><given-names>N. M.</given-names></name></person-group><year>1914</year><article-title>Notes on <italic><tp:taxon-name><tp:taxon-name-part taxon-name-part-type="genus" reg="Hemerocallis">Hemerocallis</tp:taxon-name-part></tp:taxon-name></italic></article-title><source>American Midland Naturalist</source><volume>3</volume><issue>12</issue><fpage>353</fpage><lpage>355</lpage><pub-id pub-id-type="doi">10.2307/2992861</pub-id></element-citation></ref><ref id="B7632372"><element-citation xmlns:xlink="http://www.w3.org/1999/xlink" publication-type="article" xlink:type="simple"><person-group person-group-type="author"><name name-style="western"><surname>Stout</surname><given-names>A. B.</given-names></name></person-group><year>1932</year><article-title>Chromosome numbers in <italic><tp:taxon-name><tp:taxon-name-part taxon-name-part-type="genus" reg="Hemerocallis">Hemerocallis</tp:taxon-name-part></tp:taxon-name></italic>, with reference to triploidy and secondary polyploidy</article-title><source>Cytologia</source><volume>3</volume><fpage>250</fpage><lpage>259</lpage><pub-id pub-id-type="doi">10.1508/cytologia.3.250</pub-id></element-citation></ref><ref id="B7632382"><element-citation xmlns:xlink="http://www.w3.org/1999/xlink" publication-type="article" xlink:type="simple"><person-group person-group-type="author"><name name-style="western"><surname>Matsuoka</surname><given-names>Michio</given-names></name></person-group><year>1971</year><article-title>Spotaneous occurrence of triploid <italic><tp:taxon-name><tp:taxon-name-part taxon-name-part-type="genus" reg="Hemerocallis">Hemerocallis</tp:taxon-name-part></tp:taxon-name></italic> in Japan</article-title><source>Japanese Journal of Breeding</source><volume>21</volume><issue>5</issue><fpage>275</fpage><lpage>284</lpage><pub-id pub-id-type="doi">10.1270/jsbbs1951.21.275</pub-id></element-citation></ref><ref id="B7632441"><element-citation xmlns:xlink="http://www.w3.org/1999/xlink" publication-type="book" xlink:type="simple"><person-group person-group-type="editor"><name name-style="western"><surname>Sukachev</surname><given-names>V. N.</given-names></name></person-group><year>1949</year><source>Fruit forests of Southern Kirghizia and their use</source><publisher-name>Academy of Sciences of the USSR</publisher-name><publisher-loc>Moscow &amp; Leningrad</publisher-loc><size units="page">386</size><comment content-type="language">Russian</comment></element-citation></ref></ref-list></tp:taxon-treatment>
