# Supplementary material for: The first checklist of alien vascular plants of Kyrgyzstan, with new records and critical evaluation of earlier data. Contribution 2
Source: Biodivers Data J. 2022 Mar 24;10:e80804. doi: 10.3897/BDJ.10.e80804 (PMC8971126; doi:10.3897/BDJ.10.e80804)
Supplement: XML Treatment for Hyoscyamus niger [file BDJ.10.e80804-treatment6.xml]

<!DOCTYPE tp:taxon-treatment
  PUBLIC "-//TaxonX//DTD Taxonomic Treatment Publishing DTD v0 20100105//EN" "tax-treatment-NSO.dtd">
<tp:taxon-treatment xmlns:tp="http://www.plazi.org/taxpub"><tp:treatment-meta><mixed-citation publication-type="journal"><person-group><name><surname>Sennikov</surname><given-names>Alexander</given-names></name><name><surname>Lazkov</surname><given-names>Georgy</given-names></name></person-group><article-title>The first checklist of alien vascular plants of Kyrgyzstan, with new records and critical evaluation of earlier data. Contribution 2</article-title><source>Biodivers Data J</source><day>24</day><month>03</month><year>2022</year><volume>10</volume><pub-id pub-id-type="doi">10.3897/BDJ.10.e80804</pub-id></mixed-citation></tp:treatment-meta><tp:nomenclature><tp:taxon-name>
            <object-id xmlns:xlink="http://www.w3.org/1999/xlink" content-type="arpha" xlink:type="simple">8A8F7537-B0AD-5DC5-9DD6-23D1F7DEF7A2</object-id>
            <tp:taxon-name-part taxon-name-part-type="genus">Hyoscyamus</tp:taxon-name-part>
            <tp:taxon-name-part taxon-name-part-type="species">niger</tp:taxon-name-part>
            <object-id xmlns:xlink="http://www.w3.org/1999/xlink" xlink:type="simple" object-id-type="IPNI">urn:lsid:ipni.org:names:815932-1</object-id>
          </tp:taxon-name><tp:taxon-authority>L. 1753</tp:taxon-authority><tp:nomenclature-citation-list><tp:nomenclature-citation><tp:taxon-name>
                <tp:taxon-name-part taxon-name-part-type="genus" reg="Hyoscyamus">Hyoscyamus</tp:taxon-name-part>
                <tp:taxon-name-part taxon-name-part-type="species" reg="niger">niger</tp:taxon-name-part>
              </tp:taxon-name><comment> L., Sp. Pl. 1: 179 (1753).</comment></tp:nomenclature-citation></tp:nomenclature-citation-list></tp:nomenclature><tp:treatment-sec sec-type="Distribution"><title>Distribution</title><sec sec-type="Native distribution"><title>Native distribution</title><p>Mediterranean, Western Asia (<xref ref-type="bibr" rid="B7604138">Meusel and Jäger 1965</xref>).</p></sec><sec sec-type="Secondary distribution"><title>Secondary distribution</title><p>Archaeophyte in Temperate and Northern Europe and Temperate Asia, neophyte in Australia and North America.</p></sec><sec sec-type="Distribution in Central Asia"><title>Distribution in Central Asia</title><p>The species occurs in all the countries of Central Asia (<xref ref-type="bibr" rid="B7454329">Kovalevskaya 1987</xref>).</p></sec><sec sec-type="Distribution in Kyrgyzstan"><title>Distribution in Kyrgyzstan</title><p>Western Tian-Shan, Northern Tian-Shan, Eastern Tian-Shan, Alay-Turkestan (Fig. <xref ref-type="fig" rid="F7608283">13</xref>).</p><p>The species is distributed in agricultural areas and populated places across the whole territory of Kyrgyzstan (<xref ref-type="bibr" rid="B7562152">Nikitina 1960</xref>, <xref ref-type="bibr" rid="B7552133">Deza 1983</xref>).</p></sec></tp:treatment-sec><tp:treatment-sec sec-type="Ecology"><title>Ecology</title><p>Stony or rocky places in the native distribution area, roadsides, fields, yards, waste places in the secondary distribution area.</p><p>In Kyrgyzstan, the species was recorded as occurring in agricultural areas up to the lower mountain belt (<xref ref-type="bibr" rid="B7562152">Nikitina 1960</xref>), but its ruderal occurrence may reach the elevations as high as 2600 m according to the specimens examined; its field occurrence was probably common at elevations up to 2000 m. In the Caucasus, <italic><tp:taxon-name><tp:taxon-name-part taxon-name-part-type="genus" reg="Hyoscyamus">Hyoscyamus</tp:taxon-name-part><tp:taxon-name-part taxon-name-part-type="species" reg="niger">niger</tp:taxon-name-part></tp:taxon-name></italic> may reach the upper mountain belt (<xref ref-type="bibr" rid="B7479012">Grossheim 1967</xref>).</p></tp:treatment-sec><tp:treatment-sec sec-type="Biology"><title>Biology</title><p>Annual or more commonly biennial, with a taproot.</p></tp:treatment-sec><tp:treatment-sec sec-type="Notes"><title>Notes</title><p>This species is a traditional medicinal plant, used since ancient times in the Roman Empire (<xref ref-type="bibr" rid="B7646497">Mitich 1992</xref>) and is still an official drug in some countries, like the UK or used to obtain alkaloids (<xref ref-type="bibr" rid="B7604150">Hocking 1947</xref>, <xref ref-type="bibr" rid="B7646506">Morton 1977</xref>), for which the plant has been commercially cultivated (<xref ref-type="bibr" rid="B7646497">Mitich 1992</xref>). It was popular in the Middle Ages in Europe, reaching as far north as Finland with medieval cultivation (<xref ref-type="bibr" rid="B7604159">Lempiäinen 1991</xref>). It is a traditional medicinal plant in Iran (<xref ref-type="bibr" rid="B7646463">Moattar and Moattar 2004</xref>) and China (<xref ref-type="bibr" rid="B7646472">Xiong et al. 2018</xref>); it is also used in the Indian <italic><tp:taxon-name><tp:taxon-name-part taxon-name-part-type="genus" reg="Ayurveda">Ayurveda</tp:taxon-name-part></tp:taxon-name></italic> (<xref ref-type="bibr" rid="B7646514">Aparna et al. 2015</xref>). In India, the species was commonly used in local medicine in the 19th century (<xref ref-type="bibr" rid="B7605476">Royle 1839</xref>); in Europe, it remained in use at least before the Second World War (<xref ref-type="bibr" rid="B7646488">Perkamaitė and Gudienė 2015</xref>).</p><p>The closest relative of <italic><tp:taxon-name><tp:taxon-name-part taxon-name-part-type="genus" reg="Hyoscyamus">Hyoscyamus</tp:taxon-name-part><tp:taxon-name-part taxon-name-part-type="species" reg="niger">niger</tp:taxon-name-part></tp:taxon-name></italic> is <italic><tp:taxon-name><tp:taxon-name-part taxon-name-part-type="genus" reg="Hyoscyamus">H.</tp:taxon-name-part><tp:taxon-name-part taxon-name-part-type="species" reg="albus">albus</tp:taxon-name-part></tp:taxon-name></italic> L., which also occurs as native in the Mediterranean and Western Asia (<xref ref-type="bibr" rid="B7605484">Sanchez-Puerta and Abbona 2014</xref>).</p></tp:treatment-sec><tp:treatment-sec sec-type="Introduction to Kyrgyzstan"><title>Introduction to Kyrgyzstan</title><sec sec-type="Period of introduction"><title>Period of introduction</title><p>Archaeophyte.</p><p>The species was first recorded as being in foreign use in medieval China, Tang Dynasty (<xref ref-type="bibr" rid="B7604177">Li 1977</xref>, <xref ref-type="bibr" rid="B7604168">Li 2012</xref>), corresponding to the 7th-9th centuries. This can be firmly linked with the Muslim conquest of Transoxiana, which occurred during AD 673-751 (<xref ref-type="bibr" rid="B7604187">Nicolle 2009</xref>). Besides the narcotic effect, seeds of the plant were used as a tonic that provides strength in walking for long distances (<xref ref-type="bibr" rid="B7604177">Li 1977</xref>, <xref ref-type="bibr" rid="B7604168">Li 2012</xref>); this effect apparently was valued in the contemporary army.</p></sec><sec sec-type="Pathways of introduction"><title>Pathways of introduction</title><p>Escape from confinement: Horticulture.</p><p>As the plant is an important sedative, anaesthetic and pain-relieving drug of ancient times, we conclude that it was intentionally introduced with medical purposes and subsequently cultivated in Central Asia. This ancient cultivation has been abandoned long ago, and the species largely occurs as a ruderal plant in or around populated places, or as a weed, or on abandoned fields (<xref ref-type="bibr" rid="B7562152">Nikitina 1960</xref>, <xref ref-type="bibr" rid="B7454329">Kovalevskaya 1987</xref>). Many researchers (<xref ref-type="bibr" rid="B7562152">Nikitina 1960</xref>, <xref ref-type="bibr" rid="B7552133">Deza 1983</xref>, <xref ref-type="bibr" rid="B7454329">Kovalevskaya 1987</xref>) also noted its common occurrence on fields, which assumes its secondary dispersal with contaminated seeds and from ruderal habitats. Its ruderal occurrence relies on winds and human activities.</p></sec><sec sec-type="Invasion status"><title>Invasion status</title><p>Naturalised, old invasive plant. The species has been very frequently found in populated places (ruderal places, roadsides) and on fields (wheat, alfalfa) and pastures (<xref ref-type="bibr" rid="B7562152">Nikitina 1960</xref>, <xref ref-type="bibr" rid="B7454329">Kovalevskaya 1987</xref>), but may also occur in native habitats (along riversides, on rocky slopes, in grasslands) near populated places. It is still regularly found in the country (Fig. <xref ref-type="fig" rid="F7605571">14</xref>).</p></sec><sec sec-type="Evidence of impact"><title>Evidence of impact</title><p>Agriculture - major impact (reported as a common weed of crops, on fields and in gardens). Native ecosystems - major impact (occurring in natural habitats near populated places). Urban areas - major impact (ruderal occurrence).</p></sec><sec sec-type="Trend"><title>Trend</title><p>Stable (inferred).</p></sec></tp:treatment-sec><tp:treatment-sec><!--Section generated to contain objects referenced in tp:taxon-treatment.--><fig id="F7608283" position="float" orientation="portrait"><object-id xmlns:xlink="http://www.w3.org/1999/xlink" content-type="arpha" xlink:type="simple">CCA0C6BB-A6A3-558A-A9A1-CE3A530E76BC</object-id><object-id xmlns:xlink="http://www.w3.org/1999/xlink" content-type="doi" xlink:type="simple">10.3897/BDJ.10.e80804.figure13</object-id><label>Figure 13.</label><caption><p>Recorded distribution of <italic><tp:taxon-name><tp:taxon-name-part taxon-name-part-type="genus" reg="Hyoscyamus">Hyoscyamus</tp:taxon-name-part><tp:taxon-name-part taxon-name-part-type="species" reg="niger">niger</tp:taxon-name-part></tp:taxon-name></italic> in Kyrgyzstan.</p></caption><graphic xmlns:xlink="http://www.w3.org/1999/xlink" xlink:href="bdj-10-e80804-g013.png" position="float" id="oo_632499.png" orientation="portrait" xlink:type="simple"><uri content-type="original_file" xlink:type="simple">https://binary.pensoft.net/fig/632499</uri></graphic></fig><fig id="F7605571" position="float" orientation="portrait"><object-id xmlns:xlink="http://www.w3.org/1999/xlink" content-type="arpha" xlink:type="simple">0900038B-5B80-5ED2-AFCC-E64EAD9484A2</object-id><object-id xmlns:xlink="http://www.w3.org/1999/xlink" content-type="doi" xlink:type="simple">10.3897/BDJ.10.e80804.figure14</object-id><label>Figure 14.</label><caption><p><italic><tp:taxon-name><tp:taxon-name-part taxon-name-part-type="genus" reg="Hyoscyamus">Hyoscyamus</tp:taxon-name-part><tp:taxon-name-part taxon-name-part-type="species" reg="niger">niger</tp:taxon-name-part></tp:taxon-name></italic> near Bishkek City, Kyrgyzstan (photo by G. Chulanova, 25 May 2019). Source: https://www.plantarium.ru/page/image/id/645576.html (<xref ref-type="bibr" rid="B7453095">Plantarium 2021</xref>).</p></caption><graphic xmlns:xlink="http://www.w3.org/1999/xlink" xlink:href="bdj-10-e80804-g014.jpg" position="float" id="oo_620186.jpg" orientation="portrait" xlink:type="simple"><uri content-type="original_file" xlink:type="simple">https://binary.pensoft.net/fig/620186</uri></graphic></fig></tp:treatment-sec><ref-list><ref id="B7604138"><element-citation xmlns:xlink="http://www.w3.org/1999/xlink" publication-type="book" xlink:type="simple"><person-group person-group-type="author"><name name-style="western"><surname>Meusel</surname><given-names>H.</given-names></name><name name-style="western"><surname>Jäger</surname><given-names>E.</given-names></name></person-group><year>1965</year><source>Vergleichende Chorologie der Zentraleuropäischen Flora</source><volume>Vol.1</volume><publisher-name>Gustav Fischer Verlag</publisher-name><publisher-loc>Jena</publisher-loc></element-citation></ref><ref id="B7454329"><element-citation xmlns:xlink="http://www.w3.org/1999/xlink" publication-type="chapter" xlink:type="simple"><person-group person-group-type="author"><name name-style="western"><surname>Kovalevskaya</surname><given-names>S. S.</given-names></name></person-group><year>1987</year><chapter-title><tp:taxon-name><tp:taxon-name-part taxon-name-part-type="family">Solanaceae</tp:taxon-name-part></tp:taxon-name> Juss.</chapter-title><person-group person-group-type="editor"><name name-style="western"><surname>Adylov</surname><given-names>T. A.</given-names></name></person-group><source>Manual of vascular plants of Central Asia</source><volume>Vol. 9</volume><publisher-name>Science Publishers</publisher-name><publisher-loc>Tashkent</publisher-loc><size units="page">175-188</size><comment content-type="language">Russian</comment></element-citation></ref><ref id="B7562152"><element-citation xmlns:xlink="http://www.w3.org/1999/xlink" publication-type="chapter" xlink:type="simple"><person-group person-group-type="author"><name name-style="western"><surname>Nikitina</surname><given-names>E. V.</given-names></name></person-group><year>1960</year><chapter-title><italic><tp:taxon-name><tp:taxon-name-part taxon-name-part-type="genus" reg="Hyoscyamus">Hyoscyamus</tp:taxon-name-part></tp:taxon-name></italic> L., <italic><tp:taxon-name><tp:taxon-name-part taxon-name-part-type="genus" reg="Physochlaina">Physochlaina</tp:taxon-name-part></tp:taxon-name></italic> G.Don, <italic><tp:taxon-name><tp:taxon-name-part taxon-name-part-type="genus" reg="Nicotiana">Nicotiana</tp:taxon-name-part></tp:taxon-name></italic> L., <italic><tp:taxon-name><tp:taxon-name-part taxon-name-part-type="genus" reg="Petunia">Petunia</tp:taxon-name-part></tp:taxon-name></italic> Juss., <italic><tp:taxon-name><tp:taxon-name-part taxon-name-part-type="genus" reg="Datura">Datura</tp:taxon-name-part></tp:taxon-name></italic> L., <italic><tp:taxon-name><tp:taxon-name-part taxon-name-part-type="genus" reg="Nicandra">Nicandra</tp:taxon-name-part></tp:taxon-name></italic> Adans.</chapter-title><person-group person-group-type="editor"><name name-style="western"><surname>Vvedensky</surname><given-names>A. I.</given-names></name></person-group><source>Flora of the Kirghiz SSR</source><volume>Vol. 9</volume><publisher-name>Academy of Sciences of the Kirghiz SSR</publisher-name><publisher-loc>Bishkek</publisher-loc><size units="page">190-205</size><comment content-type="language">Russian</comment></element-citation></ref><ref id="B7552133"><element-citation xmlns:xlink="http://www.w3.org/1999/xlink" publication-type="book" xlink:type="simple"><person-group person-group-type="author"><name name-style="western"><surname>Deza</surname><given-names>M. I.</given-names></name></person-group><year>1983</year><source>Weedy plants of Kirghizia</source><publisher-name>Kyrgyzstan</publisher-name><publisher-loc>Frunze</publisher-loc><size units="page">152</size><comment content-type="language">Russian</comment></element-citation></ref><ref id="B7479012"><element-citation xmlns:xlink="http://www.w3.org/1999/xlink" publication-type="book" xlink:type="simple"><person-group person-group-type="author"><name name-style="western"><surname>Grossheim</surname><given-names>A. A.</given-names></name></person-group><year>1967</year><source>Flora of the Caucasus</source><edition>2nd Edition</edition><volume>Vol. 7</volume><publisher-name>Science Publishers</publisher-name><publisher-loc>Leningrad</publisher-loc><size units="page">895</size><comment content-type="language">Russian</comment></element-citation></ref><ref id="B7646497"><element-citation xmlns:xlink="http://www.w3.org/1999/xlink" publication-type="article" xlink:type="simple"><person-group person-group-type="author"><name name-style="western"><surname>Mitich</surname><given-names>L. W.</given-names></name></person-group><year>1992</year><article-title>Black Henbane</article-title><source>Weed Technology</source><volume>6</volume><issue>2</issue><fpage>489</fpage><lpage>491</lpage><pub-id pub-id-type="doi">10.1017/s0890037x00035120</pub-id></element-citation></ref><ref id="B7604150"><element-citation xmlns:xlink="http://www.w3.org/1999/xlink" publication-type="article" xlink:type="simple"><person-group person-group-type="author"><name name-style="western"><surname>Hocking</surname><given-names>G. M.</given-names></name></person-group><year>1947</year><article-title>Henbane—Healing herb of hercules and of apollo</article-title><source>Economic Botany</source><volume>1</volume><issue>3</issue><fpage>306</fpage><lpage>316</lpage><pub-id pub-id-type="doi">10.1007/bf02858575</pub-id></element-citation></ref><ref id="B7646506"><element-citation xmlns:xlink="http://www.w3.org/1999/xlink" publication-type="book" xlink:type="simple"><person-group person-group-type="author"><name name-style="western"><surname>Morton</surname><given-names>J. F.</given-names></name></person-group><year>1977</year><source>Major medicinal plants</source><publisher-name>C.C.Thomas</publisher-name><publisher-loc>Springfield</publisher-loc><size units="page">429</size></element-citation></ref><ref id="B7604159"><element-citation xmlns:xlink="http://www.w3.org/1999/xlink" publication-type="article" xlink:type="simple"><person-group person-group-type="author"><name name-style="western"><surname>Lempiäinen</surname><given-names>T.</given-names></name></person-group><year>1991</year><article-title>Past occurrence of <italic><tp:taxon-name><tp:taxon-name-part taxon-name-part-type="genus" reg="Hyoscyamus">Hyoscyamus</tp:taxon-name-part><tp:taxon-name-part taxon-name-part-type="species" reg="niger">niger</tp:taxon-name-part></tp:taxon-name></italic> L. (<tp:taxon-name><tp:taxon-name-part taxon-name-part-type="family">Solanaceae</tp:taxon-name-part></tp:taxon-name>) in Finland according to the macrofossil finds</article-title><source>Annales Botanici Fennici</source><volume>28</volume><issue>4</issue><fpage>261</fpage><lpage>272</lpage><uri xlink:type="simple">https://www.jstor.org/stable/23725376</uri></element-citation></ref><ref id="B7646463"><element-citation xmlns:xlink="http://www.w3.org/1999/xlink" publication-type="article" xlink:type="simple"><person-group person-group-type="author"><name name-style="western"><surname>Moattar</surname><given-names>F.</given-names></name><name name-style="western"><surname>Moattar</surname><given-names>H.</given-names></name></person-group><year>2004</year><article-title>Islamic and Iranian traditional materia medica works as the treasure for finding new effective drugs</article-title><source>Iranian Journal of Pharmaceutical Research</source><volume>3</volume><issue>Supplement 2</issue><fpage>22</fpage><lpage>23</lpage><pub-id pub-id-type="doi">10.22037/ijpr.2010.359</pub-id></element-citation></ref><ref id="B7646472"><element-citation xmlns:xlink="http://www.w3.org/1999/xlink" publication-type="article" xlink:type="simple"><person-group person-group-type="author"><name name-style="western"><surname>Xiong</surname><given-names>Chao</given-names></name><name name-style="western"><surname>Sun</surname><given-names>Wei</given-names></name><name name-style="western"><surname>Li</surname><given-names>Jingjian</given-names></name><name name-style="western"><surname>Yao</surname><given-names>Hui</given-names></name><name name-style="western"><surname>Shi</surname><given-names>Yuhua</given-names></name><name name-style="western"><surname>Wang</surname><given-names>Ping</given-names></name><name name-style="western"><surname>Huang</surname><given-names>Bisheng</given-names></name><name name-style="western"><surname>Shi</surname><given-names>Linchun</given-names></name><name name-style="western"><surname>Liu</surname><given-names>Di</given-names></name><name name-style="western"><surname>Hu</surname><given-names>Zhigang</given-names></name><name name-style="western"><surname>Chen</surname><given-names>Shilin</given-names></name></person-group><year>2018</year><article-title>Identifying the species of seeds in traditional Chinese medicine using DNA barcoding</article-title><source>Frontiers in Pharmacology</source><volume>9</volume><pub-id pub-id-type="doi">10.3389/fphar.2018.00701</pub-id></element-citation></ref><ref id="B7646514"><element-citation xmlns:xlink="http://www.w3.org/1999/xlink" publication-type="article" xlink:type="simple"><person-group person-group-type="author"><name name-style="western"><surname>Aparna</surname><given-names>K.</given-names></name><name name-style="western"><surname>Joshi</surname><given-names>A. J.</given-names></name><name name-style="western"><surname>Vyas</surname><given-names>M.</given-names></name></person-group><year>2015</year><article-title>Adverse reaction of Parasika Yavani (<italic><tp:taxon-name><tp:taxon-name-part taxon-name-part-type="genus" reg="Hyoscyamus">Hyoscyamus</tp:taxon-name-part><tp:taxon-name-part taxon-name-part-type="species" reg="niger">niger</tp:taxon-name-part></tp:taxon-name></italic> Linn): Two case study reports</article-title><source>AYU (An International Quarterly Journal of Research in <tp:taxon-name><tp:taxon-name-part taxon-name-part-type="genus" reg="Ayurveda">Ayurveda</tp:taxon-name-part></tp:taxon-name>)</source><volume>36</volume><issue>2</issue><fpage>174</fpage><lpage>17</lpage><pub-id pub-id-type="doi">10.4103/0974-8520.175550</pub-id></element-citation></ref><ref id="B7605476"><element-citation xmlns:xlink="http://www.w3.org/1999/xlink" publication-type="book" xlink:type="simple"><person-group person-group-type="author"><name name-style="western"><surname>Royle</surname><given-names>J. F.</given-names></name></person-group><year>1839</year><source>Illustrations of the botany and other branches of the natural history of the Himalayan Mountains, and of the flora of Cashmere</source><publisher-name>Allen</publisher-name><publisher-loc>London</publisher-loc><size units="page">472</size></element-citation></ref><ref id="B7646488"><element-citation xmlns:xlink="http://www.w3.org/1999/xlink" publication-type="article" xlink:type="simple"><person-group person-group-type="author"><name name-style="western"><surname>Perkamaitė</surname><given-names>R.</given-names></name><name name-style="western"><surname>Gudienė</surname><given-names>V.</given-names></name></person-group><year>2015</year><article-title>Comparative analysis of medicines for rural and urban population of Lithuania in 1935</article-title><source>Journal of Life Sciences</source><volume>10</volume><issue>4</issue><pub-id pub-id-type="doi">10.17265/1934-7391/2015.06.004</pub-id></element-citation></ref><ref id="B7605484"><element-citation xmlns:xlink="http://www.w3.org/1999/xlink" publication-type="article" xlink:type="simple"><person-group person-group-type="author"><name name-style="western"><surname>Sanchez-Puerta</surname><given-names>M. V.</given-names></name><name name-style="western"><surname>Abbona</surname><given-names>C. C.</given-names></name></person-group><year>2014</year><article-title>The chloroplast genome of <italic><tp:taxon-name><tp:taxon-name-part taxon-name-part-type="genus" reg="Hyoscyamus">Hyoscyamus</tp:taxon-name-part><tp:taxon-name-part taxon-name-part-type="species" reg="niger">niger</tp:taxon-name-part></tp:taxon-name></italic> and a phylogenetic study of the tribe Hyoscyameae (<tp:taxon-name><tp:taxon-name-part taxon-name-part-type="family">Solanaceae</tp:taxon-name-part></tp:taxon-name>).</article-title><source>PLOS One</source><volume>9</volume><issue>5</issue><fpage>e98353</fpage><pub-id pub-id-type="doi">10.1371/journal.pone.0098353</pub-id></element-citation></ref><ref id="B7604177"><element-citation xmlns:xlink="http://www.w3.org/1999/xlink" publication-type="article" xlink:type="simple"><person-group person-group-type="author"><name name-style="western"><surname>Li</surname><given-names>H. L.</given-names></name></person-group><year>1977</year><article-title>Hallucinogenic plants in Chinese herbals</article-title><source>Botanical Museum Leaflets, Harvard University</source><volume>25</volume><issue>6</issue><fpage>161</fpage><lpage>181</lpage><uri xlink:type="simple">https://www.jstor.org/stable/41762784</uri><pub-id pub-id-type="doi">10.5962/p.168624</pub-id></element-citation></ref><ref id="B7604168"><element-citation xmlns:xlink="http://www.w3.org/1999/xlink" publication-type="article" xlink:type="simple"><person-group person-group-type="author"><name name-style="western"><surname>Li</surname><given-names>H. L.</given-names></name></person-group><year>2012</year><article-title>Hallucinogenic Plants in Chinese Herbals (reprint)</article-title><source>Journal of Psychedelic Drugs</source><volume>10</volume><issue>1</issue><fpage>17</fpage><lpage>26</lpage><pub-id pub-id-type="doi">10.1080/02791072.1978.10471863</pub-id></element-citation></ref><ref id="B7604187"><element-citation xmlns:xlink="http://www.w3.org/1999/xlink" publication-type="book" xlink:type="simple"><person-group person-group-type="author"><name name-style="western"><surname>Nicolle</surname><given-names>David</given-names></name></person-group><year>2009</year><source>The Great Islamic Conquests AD 632-750</source><publisher-name>Osprey Publishing</publisher-name><size units="page">96</size><isbn>978-1-84603-273-8</isbn></element-citation></ref><ref id="B7453095"><element-citation xmlns:xlink="http://www.w3.org/1999/xlink" publication-type="website" xlink:type="simple"><person-group person-group-type="author"><name name-style="western"><surname>Plantarium</surname></name></person-group><article-title>Plants and lichens of Russia and neighboring countries: open online galleries and plant identification guide</article-title><uri xlink:type="simple">https://www.plantarium.ru/lang/en.html</uri><date-in-citation content-type="access-date">2021-07-12T00:00:00+03:00</date-in-citation></element-citation></ref></ref-list></tp:taxon-treatment>
