# Supplementary material for: The first checklist of alien vascular plants of Kyrgyzstan, with new records and critical evaluation of earlier data. Contribution 2
Source: Biodivers Data J. 2022 Mar 24;10:e80804. doi: 10.3897/BDJ.10.e80804 (PMC8971126; doi:10.3897/BDJ.10.e80804)
Supplement: XML Treatment for Nicandra physalodes [file BDJ.10.e80804-treatment7.xml]

<!DOCTYPE tp:taxon-treatment
  PUBLIC "-//TaxonX//DTD Taxonomic Treatment Publishing DTD v0 20100105//EN" "tax-treatment-NSO.dtd">
<tp:taxon-treatment xmlns:tp="http://www.plazi.org/taxpub"><tp:treatment-meta><mixed-citation publication-type="journal"><person-group><name><surname>Sennikov</surname><given-names>Alexander</given-names></name><name><surname>Lazkov</surname><given-names>Georgy</given-names></name></person-group><article-title>The first checklist of alien vascular plants of Kyrgyzstan, with new records and critical evaluation of earlier data. Contribution 2</article-title><source>Biodivers Data J</source><day>24</day><month>03</month><year>2022</year><volume>10</volume><pub-id pub-id-type="doi">10.3897/BDJ.10.e80804</pub-id></mixed-citation></tp:treatment-meta><tp:nomenclature><tp:taxon-name>
            <object-id xmlns:xlink="http://www.w3.org/1999/xlink" content-type="arpha" xlink:type="simple">FD5646C1-F347-5162-BBD0-843302B6AEE6</object-id>
            <tp:taxon-name-part taxon-name-part-type="genus">Nicandra</tp:taxon-name-part>
            <tp:taxon-name-part taxon-name-part-type="species">physalodes</tp:taxon-name-part>
            <object-id xmlns:xlink="http://www.w3.org/1999/xlink" xlink:type="simple" object-id-type="IPNI">urn:lsid:ipni.org:names:816832-1</object-id>
          </tp:taxon-name><tp:taxon-authority>(L.) Gaertn. 1791</tp:taxon-authority><tp:nomenclature-citation-list><tp:nomenclature-citation><tp:taxon-name>
                <tp:taxon-name-part taxon-name-part-type="genus" reg="Nicandra">Nicandra</tp:taxon-name-part>
                <tp:taxon-name-part taxon-name-part-type="species" reg="physalodes">physalodes</tp:taxon-name-part>
              </tp:taxon-name><comment> (L.) Gaertn., Fruct. Sem. Pl. 2: 237 (1791) — <italic><tp:taxon-name><tp:taxon-name-part taxon-name-part-type="genus" reg="Atropa">Atropa</tp:taxon-name-part><tp:taxon-name-part taxon-name-part-type="species" reg="physalodes">physalodes</tp:taxon-name-part></tp:taxon-name></italic> L., Sp. Pl. 1: 181 (1753).</comment></tp:nomenclature-citation></tp:nomenclature-citation-list></tp:nomenclature><tp:treatment-sec sec-type="Distribution"><title>Distribution</title><sec sec-type="Native distribution"><title>Native distribution</title><p>South America.</p></sec><sec sec-type="Secondary distribution"><title>Secondary distribution</title><p>North and Central America, Southern Europe and Asia, Africa, Australia.</p><p>In Europe, this species belongs to the most widely distributed alien vascular plants (<xref ref-type="bibr" rid="B7638995">Lambdon et al. 2008</xref>).</p><p>The species has been naturalised in several provinces of China (<xref ref-type="bibr" rid="B7479052">Zhang et al. 1994</xref>), probably as a field weed.</p></sec><sec sec-type="Distribution in Central Asia"><title>Distribution in Central Asia</title><p>Sporadically found in Kazakhstan, Kyrgyzstan, Turkmenistan, Uzbekistan (<xref ref-type="bibr" rid="B7454329">Kovalevskaya 1987</xref>).</p><p>In Central Asia, the species was historically found in gardens and on melon fields (<xref ref-type="bibr" rid="B7552051">Pojarkova 1954b</xref>, <xref ref-type="bibr" rid="B7562152">Nikitina 1960</xref>, <xref ref-type="bibr" rid="B7479065">Vasilieva 1965</xref>). In the early 20th century (1907-1931), it was recorded as cultivated and ruderal in vegetable gardens of Russian-populated places.</p><p>The first record of the species from Central Asia comes from Vannovskoe Village of Turkestan Region (now Tūrar Rysqūlov Village, Türkıstan Region, Kazakhstan). This village was founded by Russian and Ukrainian colonists in 1887, which may be close to the earliest possible date of the species' introduction to Central Asia (following the conquest in 1868).</p><p>Its recent occurrence seems to be in ornamental cultivation and ruderal.</p></sec><sec sec-type="Distribution in Kyrgyzstan"><title>Distribution in Kyrgyzstan</title><p>Western Tian-Shan, Northern Tian-Shan (Fig. <xref ref-type="fig" rid="F7619339">15</xref>).</p><p>The species was found as a weed in agricultural areas of the Chü and Talas Depressions (<xref ref-type="bibr" rid="B7562152">Nikitina 1960</xref>). Recently, it was rediscovered as a ruderal plant (Fig. <xref ref-type="fig" rid="F7622079">16</xref>) in a village along the northern side of Ysyk-Köl Lake (<xref ref-type="bibr" rid="B7622153">iNaturalist 2021</xref>).</p></sec></tp:treatment-sec><tp:treatment-sec sec-type="Ecology"><title>Ecology</title><p>Fertile places in the native distribution area; ruderal places, gardens, fields and field margins, roadsides and pastures in the secondary distribution area.</p></tp:treatment-sec><tp:treatment-sec sec-type="Biology"><title>Biology</title><p>Annual, with a taproot.</p></tp:treatment-sec><tp:treatment-sec sec-type="Notes"><title>Notes</title><p>Historically, e.g. in the 1920s, <italic><tp:taxon-name><tp:taxon-name-part taxon-name-part-type="genus" reg="Nicandra">Nicandra</tp:taxon-name-part><tp:taxon-name-part taxon-name-part-type="species" reg="physalodes">physalodes</tp:taxon-name-part></tp:taxon-name></italic> was rather commonly used as a surrogate for <italic><tp:taxon-name><tp:taxon-name-part taxon-name-part-type="genus" reg="Humulus">Humulus</tp:taxon-name-part><tp:taxon-name-part taxon-name-part-type="species" reg="lupulus">lupulus</tp:taxon-name-part></tp:taxon-name></italic> in bakery in southern Russian and Ukrainian villages (<xref ref-type="bibr" rid="B7619219">Larionov 1931</xref>). Due to this use, the plants were spread across a vast territory and became locally abundant in village gardens in Siberia (<xref ref-type="bibr" rid="B7619228">Khrebtov 1926</xref>) and Central Asia (<xref ref-type="bibr" rid="B7479578">Cherniakovskaya 1935</xref>). This usage has been abandoned, and the plants introduced in those times have subsequently disappeared.</p></tp:treatment-sec><tp:treatment-sec sec-type="Introduction to Kyrgyzstan"><title>Introduction to Kyrgyzstan</title><sec sec-type="Period of introduction"><title>Period of introduction</title><p>Neophyte.</p><p>The plant was introduced in the early Soviet period (first record in 1928 from present-day Talas Town), transported by Russian colonists from their native villages in southern Russia. Its latest record from the Botanical Garden in Bishkek is dated 1955 and may constitute the last remnant of the old cultivation.</p><p>Its latest subspontaneous record is dated 2020 and may be linked with recent ornamental cultivation.</p></sec><sec sec-type="Pathways of introduction"><title>Pathways of introduction</title><p>Escape from confinement: Agriculture. Escape from confinement: Ornamental purpose other than horticulture.</p><p>The plant seems to have been historically introduced for its cultivation and subsequent use in home bakery, and then it has become a weed in and around the places of introduction. This pathway is indicated by the contemporary evidence (<xref ref-type="bibr" rid="B7619228">Khrebtov 1926</xref>, <xref ref-type="bibr" rid="B7619219">Larionov 1931</xref>) and by the recorded occurrences of the plants in vegetable gardens.</p><p>Modern pathways of introduction of this plant in Europe include grain import (<xref ref-type="bibr" rid="B7619358">Suominen 1979</xref>, <xref ref-type="bibr" rid="B7469475">Clement and Foster 1994</xref>, <xref ref-type="bibr" rid="B7619341">Verloove 2021</xref>), wool contamination and horticulture (<xref ref-type="bibr" rid="B7469475">Clement and Foster 1994</xref>, <xref ref-type="bibr" rid="B7619341">Verloove 2021</xref>). The species is a very common weed of many crops, especially in warmer countries (<xref ref-type="bibr" rid="B7622210">Holm et al. 1997</xref>).</p><p>In Russia, in recent years, <italic><tp:taxon-name><tp:taxon-name-part taxon-name-part-type="genus" reg="Nicandra">Nicandra</tp:taxon-name-part><tp:taxon-name-part taxon-name-part-type="species" reg="physalodes">physalodes</tp:taxon-name-part></tp:taxon-name></italic> has been widely cultivated for ornamental purposes in private gardens and city yards and along streets, and occasionally noted as running wild and occurring in ruderal and dumping places (<xref ref-type="bibr" rid="B7453095">Plantarium 2021</xref>).</p><p>A recent record from Ysyk-Köl Region, Kyrgyzstan (<xref ref-type="bibr" rid="B7622153">iNaturalist 2021</xref>) indicated that the species may escape from ornamental cultivation and occur in ruderal places as a casual alien.</p><p>Further dispersal was not observed.</p></sec><sec sec-type="Invasion status"><title>Invasion status</title><p>Casual.</p><p>The historical occurrences have seemingly disappeared (the plant was not naturalised and the historical factors of introduction are no longer in place). The recent ruderal occurrence was represented by a single plant and was apparently casual as well.</p></sec><sec sec-type="Evidence of impact"><title>Evidence of impact</title><p>Agriculture - no impact (no longer occurring as a weed in gardens or on fields). Native ecosystems - no impact (not found outside populated places). Urban areas - minor impact (ruderal occurrences).</p></sec><sec sec-type="Trend"><title>Trend</title><p>Increasing (inferred).</p></sec></tp:treatment-sec><tp:treatment-sec><!--Section generated to contain objects referenced in tp:taxon-treatment.--><fig id="F7619339" position="float" orientation="portrait"><object-id xmlns:xlink="http://www.w3.org/1999/xlink" content-type="arpha" xlink:type="simple">E87FEBC5-D581-5DD8-AD55-7912615257DC</object-id><object-id xmlns:xlink="http://www.w3.org/1999/xlink" content-type="doi" xlink:type="simple">10.3897/BDJ.10.e80804.figure15</object-id><label>Figure 15.</label><caption><p>Historical and recent records of <italic><tp:taxon-name><tp:taxon-name-part taxon-name-part-type="genus" reg="Nicandra">Nicandra</tp:taxon-name-part><tp:taxon-name-part taxon-name-part-type="species" reg="physalodes">physalodes</tp:taxon-name-part></tp:taxon-name></italic> in Kyrgyzstan.</p></caption><graphic xmlns:xlink="http://www.w3.org/1999/xlink" xlink:href="bdj-10-e80804-g015.png" position="float" id="oo_632500.png" orientation="portrait" xlink:type="simple"><uri content-type="original_file" xlink:type="simple">https://binary.pensoft.net/fig/632500</uri></graphic></fig><fig id="F7622079" position="float" orientation="portrait"><object-id xmlns:xlink="http://www.w3.org/1999/xlink" content-type="arpha" xlink:type="simple">C6A0ECFF-AFD6-5798-9BAB-55C4F6CAF5BB</object-id><object-id xmlns:xlink="http://www.w3.org/1999/xlink" content-type="doi" xlink:type="simple">10.3897/BDJ.10.e80804.figure16</object-id><label>Figure 16.</label><caption><p><italic><tp:taxon-name><tp:taxon-name-part taxon-name-part-type="genus" reg="Nicandra">Nicandra</tp:taxon-name-part><tp:taxon-name-part taxon-name-part-type="species" reg="physalodes">physalodes</tp:taxon-name-part></tp:taxon-name></italic> in Cholpon-Ata, Kyrgyzstan (photographed 25 July 2020). Source: https://www.inaturalist.org/observations/54240496 (<xref ref-type="bibr" rid="B7622153">iNaturalist 2021</xref>).</p></caption><graphic xmlns:xlink="http://www.w3.org/1999/xlink" xlink:href="bdj-10-e80804-g016.jpg" position="float" id="oo_625226.jpg" orientation="portrait" xlink:type="simple"><uri content-type="original_file" xlink:type="simple">https://binary.pensoft.net/fig/625226</uri></graphic></fig></tp:treatment-sec><ref-list><ref id="B7638995"><element-citation xmlns:xlink="http://www.w3.org/1999/xlink" publication-type="article" xlink:type="simple"><person-group person-group-type="author"><name name-style="western"><surname>Lambdon</surname><given-names>P. V.</given-names></name><name name-style="western"><surname>Pyšek</surname><given-names>P.</given-names></name><name name-style="western"><surname>Basnou</surname><given-names>C.</given-names></name><name name-style="western"><surname>Hejda</surname><given-names>M.</given-names></name><name name-style="western"><surname>Arianoutsou</surname><given-names>M.</given-names></name><name name-style="western"><surname>Essl</surname><given-names>F.</given-names></name><name name-style="western"><surname>Jarošík</surname><given-names>V.</given-names></name><name name-style="western"><surname>Pergl</surname><given-names>J.</given-names></name><name name-style="western"><surname>Winter</surname><given-names>M.</given-names></name><name name-style="western"><surname>Anastasiu</surname><given-names>P.</given-names></name><name name-style="western"><surname>Andriopoulos</surname><given-names>P.</given-names></name><name name-style="western"><surname>Bazos</surname><given-names>I.</given-names></name><name name-style="western"><surname>Brundu</surname><given-names>G.</given-names></name><name name-style="western"><surname>Celesti-Grapow</surname><given-names>L.</given-names></name><name name-style="western"><surname>Chassot</surname><given-names>P.</given-names></name><name name-style="western"><surname>Delipetrou</surname><given-names>P.</given-names></name><name name-style="western"><surname>Delipetrou</surname><given-names>P.</given-names></name><name name-style="western"><surname>Josefsson</surname><given-names>M.</given-names></name><name name-style="western"><surname>Kark</surname><given-names>S.</given-names></name><name name-style="western"><surname>Klotz</surname><given-names>S.</given-names></name><name name-style="western"><surname>Kokkoris</surname><given-names>Y.</given-names></name><name name-style="western"><surname>Kühn</surname><given-names>I.</given-names></name><name name-style="western"><surname>Marchante</surname><given-names>H.</given-names></name><name name-style="western"><surname>Perglová</surname><given-names>I.</given-names></name><name name-style="western"><surname>Pino</surname><given-names>J.</given-names></name><name name-style="western"><surname>Vilà</surname><given-names>M.</given-names></name><name name-style="western"><surname>Zikos</surname><given-names>A.</given-names></name><name name-style="western"><surname>Roy</surname><given-names>D.</given-names></name><name name-style="western"><surname>Hulme</surname><given-names>P. E.</given-names></name></person-group><year>2008</year><article-title>Alien flora of Europe: species diversity, temporal trends, geographical patterns and research needs</article-title><source>Preslia</source><volume>80</volume><issue>2</issue><fpage>101</fpage><lpage>149</lpage></element-citation></ref><ref id="B7479052"><element-citation xmlns:xlink="http://www.w3.org/1999/xlink" publication-type="chapter" xlink:type="simple"><person-group person-group-type="author"><name name-style="western"><surname>Zhang</surname><given-names>Z. Y.</given-names></name><name name-style="western"><surname>Lu</surname><given-names>A.</given-names></name><name name-style="western"><surname>D'Arcy</surname><given-names>W. G.</given-names></name></person-group><year>1994</year><chapter-title><tp:taxon-name><tp:taxon-name-part taxon-name-part-type="family">Solanaceae</tp:taxon-name-part></tp:taxon-name> Juss.</chapter-title><person-group person-group-type="editor"><name name-style="western"><surname>Wu</surname><given-names>Z. Y.</given-names></name><name name-style="western"><surname>Raven</surname><given-names>P. H.</given-names></name></person-group><source>Flora of China</source><volume>Vol. 17</volume><publisher-name>Science Publishers &amp; Missouri Botanical Garden</publisher-name><publisher-loc>Beijing &amp; Saint-Louis</publisher-loc><size units="page">300-332</size></element-citation></ref><ref id="B7454329"><element-citation xmlns:xlink="http://www.w3.org/1999/xlink" publication-type="chapter" xlink:type="simple"><person-group person-group-type="author"><name name-style="western"><surname>Kovalevskaya</surname><given-names>S. S.</given-names></name></person-group><year>1987</year><chapter-title><tp:taxon-name><tp:taxon-name-part taxon-name-part-type="family">Solanaceae</tp:taxon-name-part></tp:taxon-name> Juss.</chapter-title><person-group person-group-type="editor"><name name-style="western"><surname>Adylov</surname><given-names>T. A.</given-names></name></person-group><source>Manual of vascular plants of Central Asia</source><volume>Vol. 9</volume><publisher-name>Science Publishers</publisher-name><publisher-loc>Tashkent</publisher-loc><size units="page">175-188</size><comment content-type="language">Russian</comment></element-citation></ref><ref id="B7552051"><element-citation xmlns:xlink="http://www.w3.org/1999/xlink" publication-type="chapter" xlink:type="simple"><person-group person-group-type="author"><name name-style="western"><surname>Pojarkova</surname><given-names>A. I.</given-names></name></person-group><year>1954</year><chapter-title><tp:taxon-name><tp:taxon-name-part taxon-name-part-type="family">Solanaceae</tp:taxon-name-part></tp:taxon-name> (pro parte majore)</chapter-title><person-group person-group-type="editor"><name name-style="western"><surname>Nikitin</surname><given-names>V. V.</given-names></name></person-group><source>Flora of Turkmenia</source><volume>Vol.6</volume><publisher-name>Academy of Sciences of the Turkmenian SSR</publisher-name><publisher-loc>Ashgabat</publisher-loc><size units="page">229-245</size><comment content-type="language">Russian</comment></element-citation></ref><ref id="B7562152"><element-citation xmlns:xlink="http://www.w3.org/1999/xlink" publication-type="chapter" xlink:type="simple"><person-group person-group-type="author"><name name-style="western"><surname>Nikitina</surname><given-names>E. V.</given-names></name></person-group><year>1960</year><chapter-title><italic><tp:taxon-name><tp:taxon-name-part taxon-name-part-type="genus" reg="Hyoscyamus">Hyoscyamus</tp:taxon-name-part></tp:taxon-name></italic> L., <italic><tp:taxon-name><tp:taxon-name-part taxon-name-part-type="genus" reg="Physochlaina">Physochlaina</tp:taxon-name-part></tp:taxon-name></italic> G.Don, <italic><tp:taxon-name><tp:taxon-name-part taxon-name-part-type="genus" reg="Nicotiana">Nicotiana</tp:taxon-name-part></tp:taxon-name></italic> L., <italic><tp:taxon-name><tp:taxon-name-part taxon-name-part-type="genus" reg="Petunia">Petunia</tp:taxon-name-part></tp:taxon-name></italic> Juss., <italic><tp:taxon-name><tp:taxon-name-part taxon-name-part-type="genus" reg="Datura">Datura</tp:taxon-name-part></tp:taxon-name></italic> L., <italic><tp:taxon-name><tp:taxon-name-part taxon-name-part-type="genus" reg="Nicandra">Nicandra</tp:taxon-name-part></tp:taxon-name></italic> Adans.</chapter-title><person-group person-group-type="editor"><name name-style="western"><surname>Vvedensky</surname><given-names>A. I.</given-names></name></person-group><source>Flora of the Kirghiz SSR</source><volume>Vol. 9</volume><publisher-name>Academy of Sciences of the Kirghiz SSR</publisher-name><publisher-loc>Bishkek</publisher-loc><size units="page">190-205</size><comment content-type="language">Russian</comment></element-citation></ref><ref id="B7479065"><element-citation xmlns:xlink="http://www.w3.org/1999/xlink" publication-type="chapter" xlink:type="simple"><person-group person-group-type="author"><name name-style="western"><surname>Vasilieva</surname><given-names>A. N.</given-names></name></person-group><year>1965</year><chapter-title><tp:taxon-name><tp:taxon-name-part taxon-name-part-type="family">Solanaceae</tp:taxon-name-part></tp:taxon-name> Juss.</chapter-title><person-group person-group-type="editor"><name name-style="western"><surname>Pavlov</surname><given-names>N. V.</given-names></name></person-group><source>Flora of Kazakhstan</source><volume>Vol. 8</volume><publisher-name>Science Publishers</publisher-name><publisher-loc>Alma-Ata</publisher-loc><size units="page">3-24</size><comment content-type="language">Russian</comment></element-citation></ref><ref id="B7622153"><element-citation xmlns:xlink="http://www.w3.org/1999/xlink" publication-type="website" xlink:type="simple"><person-group person-group-type="author"><name name-style="western"><surname>iNaturalist</surname></name></person-group><article-title>Biodiversity observations</article-title><uri xlink:type="simple">https://www.inaturalist.org/</uri><date-in-citation content-type="access-date">2021-12-19T00:00:00+02:00</date-in-citation></element-citation></ref><ref id="B7619219"><element-citation xmlns:xlink="http://www.w3.org/1999/xlink" publication-type="article" xlink:type="simple"><person-group person-group-type="author"><name name-style="western"><surname>Larionov</surname><given-names>D. K.</given-names></name></person-group><year>1931</year><article-title>The use of <italic><tp:taxon-name><tp:taxon-name-part taxon-name-part-type="genus" reg="Nicandra">Nicandra</tp:taxon-name-part><tp:taxon-name-part taxon-name-part-type="species" reg="physaloides">physaloides</tp:taxon-name-part></tp:taxon-name></italic> Gaertn. in Ukrainian villages</article-title><source>Trudy po Prikladnoi Botanike, Genetike i Selektsii</source><volume>25</volume><issue>4</issue><fpage>249</fpage><lpage>256</lpage><comment content-type="language">Russian</comment></element-citation></ref><ref id="B7619228"><element-citation xmlns:xlink="http://www.w3.org/1999/xlink" publication-type="article" xlink:type="simple"><person-group person-group-type="author"><name name-style="western"><surname>Khrebtov</surname><given-names>A. A.</given-names></name></person-group><year>1926</year><article-title>To the study of the weedy vegetation of Western Siberia</article-title><source>Izvestia Biologicheskogo NII pri Permskom Gosudarstvennom Universitete</source><volume>4</volume><issue>Supplementum 4</issue><fpage>1</fpage><lpage>60</lpage><comment content-type="language">Russian</comment></element-citation></ref><ref id="B7479578"><element-citation xmlns:xlink="http://www.w3.org/1999/xlink" publication-type="chapter" xlink:type="simple"><person-group person-group-type="author"><name name-style="western"><surname>Cherniakovskaya</surname><given-names>E. G.</given-names></name></person-group><year>1935</year><chapter-title><tp:taxon-name><tp:taxon-name-part taxon-name-part-type="family">Solanaceae</tp:taxon-name-part></tp:taxon-name> Juss.</chapter-title><person-group person-group-type="editor"><name name-style="western"><surname>Keller</surname><given-names>B. A.</given-names></name><name name-style="western"><surname>Lyubimenko</surname><given-names>V. N.</given-names></name><name name-style="western"><surname>Maltsev</surname><given-names>A. I.</given-names></name><name name-style="western"><surname>Fedtschenko</surname><given-names>B. A.</given-names></name><name name-style="western"><surname>Schischkin</surname><given-names>B. K.</given-names></name><name name-style="western"><surname>Rozhevitz</surname><given-names>R. Y.</given-names></name><name name-style="western"><surname>Kamensky</surname><given-names>K. V.</given-names></name><name name-style="western"><surname>Iljin</surname><given-names>M. M.</given-names></name></person-group><source>Weedy flora of the USSR</source><volume>4</volume><publisher-name>Academy of Sciences of the USSR</publisher-name><publisher-loc>Moscow &amp; Leningrad</publisher-loc><size units="page">83-97</size><comment content-type="language">Russian</comment></element-citation></ref><ref id="B7619358"><element-citation xmlns:xlink="http://www.w3.org/1999/xlink" publication-type="article" xlink:type="simple"><person-group person-group-type="author"><name name-style="western"><surname>Suominen</surname><given-names>J.</given-names></name></person-group><year>1979</year><article-title>The grain immigrant flora of Finland</article-title><source>Acta Botanica Fennica</source><volume>111</volume><fpage>1</fpage><lpage>108</lpage></element-citation></ref><ref id="B7469475"><element-citation xmlns:xlink="http://www.w3.org/1999/xlink" publication-type="book" xlink:type="simple"><person-group person-group-type="author"><name name-style="western"><surname>Clement</surname><given-names>E. J.</given-names></name><name name-style="western"><surname>Foster</surname><given-names>M. C.</given-names></name></person-group><year>1994</year><source>Alien plants of the British Isles</source><publisher-name>Botanical Society of the British Isles</publisher-name><publisher-loc>London</publisher-loc><size units="page">590</size><isbn>0-901158-23-2</isbn></element-citation></ref><ref id="B7619341"><element-citation xmlns:xlink="http://www.w3.org/1999/xlink" publication-type="website" xlink:type="simple"><person-group person-group-type="author"><name name-style="western"><surname>Verloove</surname><given-names>F.</given-names></name></person-group><article-title>Manual of the alien plants of Belgium</article-title><uri xlink:type="simple">http://alienplantsbelgium.be/</uri><date-in-citation content-type="access-date">2021-12-15T00:00:00+02:00</date-in-citation></element-citation></ref><ref id="B7622210"><element-citation xmlns:xlink="http://www.w3.org/1999/xlink" publication-type="book" xlink:type="simple"><person-group person-group-type="author"><name name-style="western"><surname>Holm</surname><given-names>L. G.</given-names></name><name name-style="western"><surname>Doll</surname><given-names>J.</given-names></name><name name-style="western"><surname>Holm</surname><given-names>E.</given-names></name><name name-style="western"><surname>Pancho</surname><given-names>J. V.</given-names></name><name name-style="western"><surname>Herberger</surname><given-names>J. P.</given-names></name></person-group><year>1997</year><source>World Weeds: Natural Histories and Distribution</source><publisher-name>John Wiley &amp; Sons</publisher-name><publisher-loc>New York</publisher-loc><size units="page">1152</size><isbn>978-0471047018</isbn></element-citation></ref><ref id="B7453095"><element-citation xmlns:xlink="http://www.w3.org/1999/xlink" publication-type="website" xlink:type="simple"><person-group person-group-type="author"><name name-style="western"><surname>Plantarium</surname></name></person-group><article-title>Plants and lichens of Russia and neighboring countries: open online galleries and plant identification guide</article-title><uri xlink:type="simple">https://www.plantarium.ru/lang/en.html</uri><date-in-citation content-type="access-date">2021-07-12T00:00:00+03:00</date-in-citation></element-citation></ref></ref-list></tp:taxon-treatment>
