# Supplementary material for: The first checklist of alien vascular plants of Kyrgyzstan, with new records and critical evaluation of earlier data. Contribution 2
Source: Biodivers Data J. 2022 Mar 24;10:e80804. doi: 10.3897/BDJ.10.e80804 (PMC8971126; doi:10.3897/BDJ.10.e80804)
Supplement: XML Treatment for Physalis angulata [file BDJ.10.e80804-treatment8.xml]

<!DOCTYPE tp:taxon-treatment
  PUBLIC "-//TaxonX//DTD Taxonomic Treatment Publishing DTD v0 20100105//EN" "tax-treatment-NSO.dtd">
<tp:taxon-treatment xmlns:tp="http://www.plazi.org/taxpub"><tp:treatment-meta><mixed-citation publication-type="journal"><person-group><name><surname>Sennikov</surname><given-names>Alexander</given-names></name><name><surname>Lazkov</surname><given-names>Georgy</given-names></name></person-group><article-title>The first checklist of alien vascular plants of Kyrgyzstan, with new records and critical evaluation of earlier data. Contribution 2</article-title><source>Biodivers Data J</source><day>24</day><month>03</month><year>2022</year><volume>10</volume><pub-id pub-id-type="doi">10.3897/BDJ.10.e80804</pub-id></mixed-citation></tp:treatment-meta><tp:nomenclature><tp:taxon-name>
            <object-id xmlns:xlink="http://www.w3.org/1999/xlink" content-type="arpha" xlink:type="simple">5C6EBC2E-B91E-5B10-A86B-B5F787980E76</object-id>
            <tp:taxon-name-part taxon-name-part-type="genus">Physalis</tp:taxon-name-part>
            <tp:taxon-name-part taxon-name-part-type="species">angulata</tp:taxon-name-part>
            <object-id xmlns:xlink="http://www.w3.org/1999/xlink" xlink:type="simple" object-id-type="IPNI">urn:lsid:ipni.org:names:195334-2</object-id>
          </tp:taxon-name><tp:taxon-authority>L. 1753</tp:taxon-authority><tp:nomenclature-citation-list><tp:nomenclature-citation><tp:taxon-name>
                <tp:taxon-name-part taxon-name-part-type="genus" reg="Physalis">Physalis</tp:taxon-name-part>
                <tp:taxon-name-part taxon-name-part-type="species" reg="angulata">angulata</tp:taxon-name-part>
              </tp:taxon-name><comment> L., Sp. Pl. 1: 183 (1753).</comment></tp:nomenclature-citation><tp:nomenclature-citation><tp:taxon-name>
                <tp:taxon-name-part taxon-name-part-type="genus">Physalis</tp:taxon-name-part>
                <tp:taxon-name-part taxon-name-part-type="species">angulata</tp:taxon-name-part>
              </tp:taxon-name><comment> <italic><tp:taxon-name><tp:taxon-name-part taxon-name-part-type="genus" reg="Physalis">Physalis</tp:taxon-name-part><tp:taxon-name-part taxon-name-part-type="species" reg="minima">minima</tp:taxon-name-part></tp:taxon-name></italic></comment></tp:nomenclature-citation><tp:nomenclature-citation><tp:taxon-name>
                <tp:taxon-name-part taxon-name-part-type="genus">Physalis</tp:taxon-name-part>
                <tp:taxon-name-part taxon-name-part-type="species">angulata</tp:taxon-name-part>
              </tp:taxon-name><comment> <italic><tp:taxon-name><tp:taxon-name-part taxon-name-part-type="genus" reg="Physalis">Physalis</tp:taxon-name-part><tp:taxon-name-part taxon-name-part-type="species" reg="hermannii">hermannii</tp:taxon-name-part></tp:taxon-name></italic></comment></tp:nomenclature-citation></tp:nomenclature-citation-list></tp:nomenclature><tp:treatment-sec sec-type="Diagnosis"><title>Diagnosis</title><p>Among the annual species of <italic><tp:taxon-name><tp:taxon-name-part taxon-name-part-type="genus" reg="Physalis">Physalis</tp:taxon-name-part></tp:taxon-name></italic> occurring as aliens in Central Asia, <italic><tp:taxon-name><tp:taxon-name-part taxon-name-part-type="genus" reg="Physalis">P.</tp:taxon-name-part><tp:taxon-name-part taxon-name-part-type="species" reg="angulata">angulata</tp:taxon-name-part></tp:taxon-name></italic> was sometimes confused with <italic><tp:taxon-name><tp:taxon-name-part taxon-name-part-type="genus" reg="Physalis">P.</tp:taxon-name-part><tp:taxon-name-part taxon-name-part-type="species" reg="philadelphica">philadelphica</tp:taxon-name-part></tp:taxon-name></italic>. It differs from the latter by ovate-elliptic leaves on longer petioles, pale yellow or whitish-yellow corollae with small pale brown spots at the base (Fig. <xref ref-type="fig" rid="F7475004">17</xref>), longer pedicels, and fruiting calyces prominently angled in fruit (Fig. <xref ref-type="fig" rid="F7475008">18</xref>) (<xref ref-type="bibr" rid="B7453021">Terrones et al. 2020</xref>).</p></tp:treatment-sec><tp:treatment-sec sec-type="Distribution"><title>Distribution</title><sec sec-type="Native distribution"><title>Native distribution</title><p>Central and South America.</p></sec><sec sec-type="Secondary distribution"><title>Secondary distribution</title><p>Africa, Europe, southern Asia, Australia, North America.</p></sec><sec sec-type="Distribution in Central Asia"><title>Distribution in Central Asia</title><p>Tajikistan, Uzbekistan. Previously reported in error from Kyrgyzstan.</p><p>In Tajikistan, the species was frequently found during the period between 1928 and the 1960s on cotton and sesame fields in the large oasis of Boxtar (<xref ref-type="bibr" rid="B7479562">Korovin 1934</xref>, <xref ref-type="bibr" rid="B7479659">Kovalevskaya 1986</xref>), which is a large agricultural centre of the southern part of the country. Recently it was sporadically noted on rice fields (<xref ref-type="bibr" rid="B7565870">Nowak et al. 2013</xref>).</p><p>During the same period, it was recorded on cotton fields also in Uzbekistan, near Tashkent and Samarkand (<xref ref-type="bibr" rid="B7454266">Kovalevskaya 1961</xref>). Some older specimens, collected on cotton fields near Tashkent, were misidentified by <xref ref-type="bibr" rid="B7454266">Kovalevskaya (1961)</xref> as <italic><tp:taxon-name><tp:taxon-name-part taxon-name-part-type="genus" reg="Physalis">Physalis</tp:taxon-name-part><tp:taxon-name-part taxon-name-part-type="species" reg="ixocarpa">ixocarpa</tp:taxon-name-part></tp:taxon-name></italic>. These specimens (Fig. <xref ref-type="fig" rid="F7475000">19</xref>) are characterised by pale whitish flowers with very faint spots in the throat and by long pedicels, thus matching <italic><tp:taxon-name><tp:taxon-name-part taxon-name-part-type="genus" reg="Physalis">P.</tp:taxon-name-part><tp:taxon-name-part taxon-name-part-type="species" reg="angulata">angulata</tp:taxon-name-part></tp:taxon-name></italic>. For this reason, the historical record of <italic><tp:taxon-name><tp:taxon-name-part taxon-name-part-type="genus" reg="Physalis">P.</tp:taxon-name-part><tp:taxon-name-part taxon-name-part-type="species" reg="ixocarpa">ixocarpa</tp:taxon-name-part></tp:taxon-name></italic> from Uzbekistan (<xref ref-type="bibr" rid="B7454253">Khassanov et al. 2020</xref>) should be rejected.</p><p>The only historical record of <italic><tp:taxon-name><tp:taxon-name-part taxon-name-part-type="genus" reg="Physalis">P.</tp:taxon-name-part><tp:taxon-name-part taxon-name-part-type="species" reg="angulata">angulata</tp:taxon-name-part></tp:taxon-name></italic> from Bishkek, Kyrgyzstan (<xref ref-type="bibr" rid="B7454329">Kovalevskaya 1987</xref>) is based on herbarium specimens collected from experimental cultivation and kept at FRU and LE. On the basis of this record, the species was listed as occurring in the country (<xref ref-type="bibr" rid="B7454342">Lazkov and Sultanova 2011</xref>, <xref ref-type="bibr" rid="B7454350">Lazkov and Sultanova 2014</xref>). Since this occurrence was not spontaneous, the species should be removed from the flora of Kyrgyzstan.</p><p>It seems that <italic><tp:taxon-name><tp:taxon-name-part taxon-name-part-type="genus" reg="Physalis">P.</tp:taxon-name-part><tp:taxon-name-part taxon-name-part-type="species" reg="angulata">angulata</tp:taxon-name-part></tp:taxon-name></italic> was introduced to Central Asia largely with cotton cultivation (American varieties introduced in the late 1920s). According to herbarium records, the species persisted on and around cotton fields until the 1960s. No recent records are available, and the current status of the species is unknown (presumably historical casual).</p></sec><sec sec-type="Distribution in Kyrgyzstan"><title>Distribution in Kyrgyzstan</title><p>No spontaneous occurrence has been recorded.</p></sec></tp:treatment-sec><tp:treatment-sec sec-type="Ecology"><title>Ecology</title><p>Probably open riversides in the native distribution area; riversides, roadsides, fields and fields margins, ruderal places in the secondary distribution area.</p></tp:treatment-sec><tp:treatment-sec sec-type="Biology"><title>Biology</title><p>Annual, with a taproot.</p></tp:treatment-sec><tp:treatment-sec sec-type="Notes"><title>Notes</title><p>Small-flowered variants of <italic><tp:taxon-name><tp:taxon-name-part taxon-name-part-type="genus" reg="Physalis">Physalis</tp:taxon-name-part><tp:taxon-name-part taxon-name-part-type="species" reg="angulata">angulata</tp:taxon-name-part></tp:taxon-name></italic> were reported from Central Asia as <italic><tp:taxon-name><tp:taxon-name-part taxon-name-part-type="genus" reg="Physalis">P.</tp:taxon-name-part><tp:taxon-name-part taxon-name-part-type="species" reg="minima">minima</tp:taxon-name-part></tp:taxon-name></italic> (<xref ref-type="bibr" rid="B7479562">Korovin 1934</xref>, <xref ref-type="bibr" rid="B7479578">Cherniakovskaya 1935</xref>) or <italic><tp:taxon-name><tp:taxon-name-part taxon-name-part-type="genus" reg="Physalis">P.</tp:taxon-name-part><tp:taxon-name-part taxon-name-part-type="species" reg="hermannii">hermannii</tp:taxon-name-part></tp:taxon-name></italic> (<xref ref-type="bibr" rid="B7454266">Kovalevskaya 1961</xref>, <xref ref-type="bibr" rid="B7479659">Kovalevskaya 1986</xref>, <xref ref-type="bibr" rid="B7454329">Kovalevskaya 1987</xref>). Such plants do not deserve taxonomic recognition at any rank.</p></tp:treatment-sec><tp:treatment-sec><!--Section generated to contain objects referenced in tp:taxon-treatment.--><fig id="F7475004" position="float" orientation="portrait"><object-id xmlns:xlink="http://www.w3.org/1999/xlink" content-type="arpha" xlink:type="simple">9C64C5F2-E97C-598B-ABBC-1858C7AB17D2</object-id><object-id xmlns:xlink="http://www.w3.org/1999/xlink" content-type="doi" xlink:type="simple">10.3897/BDJ.10.e80804.figure17</object-id><label>Figure 17.</label><caption><p>Leaves and flowers of <italic><tp:taxon-name><tp:taxon-name-part taxon-name-part-type="genus" reg="Physalis">Physalis</tp:taxon-name-part><tp:taxon-name-part taxon-name-part-type="species" reg="angulata">angulata</tp:taxon-name-part></tp:taxon-name></italic> (Louisiana, USA, 2021). Source: https://www.inaturalist.org/photos/111793511 (<xref ref-type="bibr" rid="B7622153">iNaturalist 2021</xref>).</p></caption><graphic xmlns:xlink="http://www.w3.org/1999/xlink" xlink:href="bdj-10-e80804-g017.jpg" position="float" id="oo_590677.jpg" orientation="portrait" xlink:type="simple"><uri content-type="original_file" xlink:type="simple">https://binary.pensoft.net/fig/590677</uri></graphic></fig><fig id="F7475008" position="float" orientation="portrait"><object-id xmlns:xlink="http://www.w3.org/1999/xlink" content-type="arpha" xlink:type="simple">545FD829-D5F7-523B-ADBE-F135D0E01109</object-id><object-id xmlns:xlink="http://www.w3.org/1999/xlink" content-type="doi" xlink:type="simple">10.3897/BDJ.10.e80804.figure18</object-id><label>Figure 18.</label><caption><p>Fruits of <italic><tp:taxon-name><tp:taxon-name-part taxon-name-part-type="genus" reg="Physalis">Physalis</tp:taxon-name-part><tp:taxon-name-part taxon-name-part-type="species" reg="angulata">angulata</tp:taxon-name-part></tp:taxon-name></italic> (Louisiana, USA, 2021). Source: https://www.inaturalist.org/photos/111793520 (<xref ref-type="bibr" rid="B7622153">iNaturalist 2021</xref>).</p></caption><graphic xmlns:xlink="http://www.w3.org/1999/xlink" xlink:href="bdj-10-e80804-g018.jpg" position="float" id="oo_590676.jpg" orientation="portrait" xlink:type="simple"><uri content-type="original_file" xlink:type="simple">https://binary.pensoft.net/fig/590676</uri></graphic></fig><fig id="F7475000" position="float" orientation="portrait"><object-id xmlns:xlink="http://www.w3.org/1999/xlink" content-type="arpha" xlink:type="simple">39A2FB39-CF18-5A36-B2FE-DA97799A4C40</object-id><object-id xmlns:xlink="http://www.w3.org/1999/xlink" content-type="doi" xlink:type="simple">10.3897/BDJ.10.e80804.figure19</object-id><label>Figure 19.</label><caption><p>A specimen of <italic><tp:taxon-name><tp:taxon-name-part taxon-name-part-type="genus" reg="Physalis">Physalis</tp:taxon-name-part><tp:taxon-name-part taxon-name-part-type="species" reg="angulata">angulata</tp:taxon-name-part></tp:taxon-name></italic> from Uzbekistan, which was misidentified as <italic><tp:taxon-name><tp:taxon-name-part taxon-name-part-type="genus" reg="Physalis">P.</tp:taxon-name-part><tp:taxon-name-part taxon-name-part-type="species" reg="ixocarpa">ixocarpa</tp:taxon-name-part></tp:taxon-name></italic> (TASH).</p></caption><graphic xmlns:xlink="http://www.w3.org/1999/xlink" xlink:href="bdj-10-e80804-g019.jpg" position="float" id="oo_590674.jpg" orientation="portrait" xlink:type="simple"><uri content-type="original_file" xlink:type="simple">https://binary.pensoft.net/fig/590674</uri></graphic></fig></tp:treatment-sec><ref-list><ref id="B7622153"><element-citation xmlns:xlink="http://www.w3.org/1999/xlink" publication-type="website" xlink:type="simple"><person-group person-group-type="author"><name name-style="western"><surname>iNaturalist</surname></name></person-group><article-title>Biodiversity observations</article-title><uri xlink:type="simple">https://www.inaturalist.org/</uri><date-in-citation content-type="access-date">2021-12-19T00:00:00+02:00</date-in-citation></element-citation></ref><ref id="B7453021"><element-citation xmlns:xlink="http://www.w3.org/1999/xlink" publication-type="article" xlink:type="simple"><person-group person-group-type="author"><name name-style="western"><surname>Terrones</surname><given-names>Alejandro</given-names></name><name name-style="western"><surname>Moreno</surname><given-names>Joaquín</given-names></name><name name-style="western"><surname>Juan</surname><given-names>Ana</given-names></name></person-group><year>2020</year><article-title>Barcoding eases the taxonomic identification of alien plants: the case of the genus <italic><tp:taxon-name><tp:taxon-name-part taxon-name-part-type="genus" reg="Physalis">Physalis</tp:taxon-name-part></tp:taxon-name></italic> (<tp:taxon-name><tp:taxon-name-part taxon-name-part-type="family">Solanaceae</tp:taxon-name-part></tp:taxon-name>) in the Iberian Peninsula (Spain)</article-title><source>Annali di Botanica</source><pub-id pub-id-type="doi">10.13133/2239-3129/16618</pub-id></element-citation></ref><ref id="B7479562"><element-citation xmlns:xlink="http://www.w3.org/1999/xlink" publication-type="book" xlink:type="simple"><person-group person-group-type="author"><name name-style="western"><surname>Korovin</surname><given-names>E. P.</given-names></name></person-group><year>1934</year><source>Weedy vegetation of cotton fields in Central Asia and measures for its eradication</source><publisher-name>Central Asian State Publishers</publisher-name><publisher-loc>Moscow &amp; Tashkent</publisher-loc><size units="page">239</size><comment content-type="language">Russian</comment></element-citation></ref><ref id="B7479659"><element-citation xmlns:xlink="http://www.w3.org/1999/xlink" publication-type="chapter" xlink:type="simple"><person-group person-group-type="author"><name name-style="western"><surname>Kovalevskaya</surname><given-names>S. S.</given-names></name></person-group><year>1986</year><chapter-title><tp:taxon-name><tp:taxon-name-part taxon-name-part-type="family">Solanaceae</tp:taxon-name-part></tp:taxon-name> Juss.</chapter-title><person-group person-group-type="editor"><name name-style="western"><surname>Kochkareva</surname><given-names>T. F.</given-names></name></person-group><source>Flora of the Tajik SSR</source><volume>Vol. 8</volume><publisher-name>Science Publishers</publisher-name><publisher-loc>Leningrad</publisher-loc><size units="page">294-317</size><comment content-type="language">Russian</comment></element-citation></ref><ref id="B7565870"><element-citation xmlns:xlink="http://www.w3.org/1999/xlink" publication-type="article" xlink:type="simple"><person-group person-group-type="author"><name name-style="western"><surname>Nowak</surname><given-names>Sylwia</given-names></name><name name-style="western"><surname>Nowak</surname><given-names>Arkadiusz</given-names></name><name name-style="western"><surname>Nobis</surname><given-names>Marcin</given-names></name></person-group><year>2013</year><article-title>Weed communities of rice fields in the central Pamir Alai Mountains (Tajikistan, Middle Asia)</article-title><source>Phytocoenologia</source><volume>43</volume><fpage>101</fpage><lpage>126</lpage><pub-id pub-id-type="doi">10.1127/0340-269x/2013/0043-0552</pub-id></element-citation></ref><ref id="B7454266"><element-citation xmlns:xlink="http://www.w3.org/1999/xlink" publication-type="chapter" xlink:type="simple"><person-group person-group-type="author"><name name-style="western"><surname>Kovalevskaya</surname><given-names>S. S.</given-names></name></person-group><year>1961</year><chapter-title><tp:taxon-name><tp:taxon-name-part taxon-name-part-type="family">Solanaceae</tp:taxon-name-part></tp:taxon-name> Juss.</chapter-title><person-group person-group-type="editor"><name name-style="western"><surname>Vvedensky</surname><given-names>A. I.</given-names></name></person-group><source>Flora of Uzbekistan</source><volume>Vol. 5</volume><publisher-name>Academy of Sciences of the Uzbek SSR</publisher-name><publisher-loc>Tashkent</publisher-loc><size units="page">416-445</size><comment content-type="language">Russian</comment></element-citation></ref><ref id="B7454253"><element-citation xmlns:xlink="http://www.w3.org/1999/xlink" publication-type="chapter" xlink:type="simple"><person-group person-group-type="author"><name name-style="western"><surname>Khassanov</surname><given-names>F. O.</given-names></name><name name-style="western"><surname>Sennikov</surname><given-names>A. N.</given-names></name><name name-style="western"><surname>Juramurodov</surname><given-names>I. J.</given-names></name></person-group><year>2020</year><chapter-title><tp:taxon-name><tp:taxon-name-part taxon-name-part-type="family">Solanaceae</tp:taxon-name-part></tp:taxon-name> Juss.</chapter-title><person-group person-group-type="editor"><name name-style="western"><surname>Sennikov</surname><given-names>A. N.</given-names></name></person-group><source>Flora of Uzbekistan</source><volume>Vol. 3</volume><publisher-name>Ma’naviyat</publisher-name><publisher-loc>Tashkent</publisher-loc><size units="page">120-145</size><comment content-type="language">Russian</comment></element-citation></ref><ref id="B7454329"><element-citation xmlns:xlink="http://www.w3.org/1999/xlink" publication-type="chapter" xlink:type="simple"><person-group person-group-type="author"><name name-style="western"><surname>Kovalevskaya</surname><given-names>S. S.</given-names></name></person-group><year>1987</year><chapter-title><tp:taxon-name><tp:taxon-name-part taxon-name-part-type="family">Solanaceae</tp:taxon-name-part></tp:taxon-name> Juss.</chapter-title><person-group person-group-type="editor"><name name-style="western"><surname>Adylov</surname><given-names>T. A.</given-names></name></person-group><source>Manual of vascular plants of Central Asia</source><volume>Vol. 9</volume><publisher-name>Science Publishers</publisher-name><publisher-loc>Tashkent</publisher-loc><size units="page">175-188</size><comment content-type="language">Russian</comment></element-citation></ref><ref id="B7454342"><element-citation xmlns:xlink="http://www.w3.org/1999/xlink" publication-type="book" xlink:type="simple"><person-group person-group-type="author"><name name-style="western"><surname>Lazkov</surname><given-names>G. A.</given-names></name><name name-style="western"><surname>Sultanova</surname><given-names>B. A.</given-names></name></person-group><year>2011</year><source>Checklist of vascular plants of Kyrgyzstan</source><publisher-name>Finnish Museum of Natural History</publisher-name><publisher-loc>Helsinki</publisher-loc><size units="page">166</size><comment content-type="language">Russian</comment><isbn>978-952-10-7588-9</isbn></element-citation></ref><ref id="B7454350"><element-citation xmlns:xlink="http://www.w3.org/1999/xlink" publication-type="book" xlink:type="simple"><person-group person-group-type="author"><name name-style="western"><surname>Lazkov</surname><given-names>G. A.</given-names></name><name name-style="western"><surname>Sultanova</surname><given-names>B. A.</given-names></name></person-group><year>2014</year><source>Inventory of the flora of Kyrgyzstan: Vascular plants</source><publisher-name>United Nations Development Programme</publisher-name><publisher-loc>Bishkek</publisher-loc><size units="page">126</size><comment content-type="language">Russian</comment></element-citation></ref><ref id="B7479578"><element-citation xmlns:xlink="http://www.w3.org/1999/xlink" publication-type="chapter" xlink:type="simple"><person-group person-group-type="author"><name name-style="western"><surname>Cherniakovskaya</surname><given-names>E. G.</given-names></name></person-group><year>1935</year><chapter-title><tp:taxon-name><tp:taxon-name-part taxon-name-part-type="family">Solanaceae</tp:taxon-name-part></tp:taxon-name> Juss.</chapter-title><person-group person-group-type="editor"><name name-style="western"><surname>Keller</surname><given-names>B. A.</given-names></name><name name-style="western"><surname>Lyubimenko</surname><given-names>V. N.</given-names></name><name name-style="western"><surname>Maltsev</surname><given-names>A. I.</given-names></name><name name-style="western"><surname>Fedtschenko</surname><given-names>B. A.</given-names></name><name name-style="western"><surname>Schischkin</surname><given-names>B. K.</given-names></name><name name-style="western"><surname>Rozhevitz</surname><given-names>R. Y.</given-names></name><name name-style="western"><surname>Kamensky</surname><given-names>K. V.</given-names></name><name name-style="western"><surname>Iljin</surname><given-names>M. M.</given-names></name></person-group><source>Weedy flora of the USSR</source><volume>4</volume><publisher-name>Academy of Sciences of the USSR</publisher-name><publisher-loc>Moscow &amp; Leningrad</publisher-loc><size units="page">83-97</size><comment content-type="language">Russian</comment></element-citation></ref></ref-list></tp:taxon-treatment>
