# Supplementary material for: The first checklist of alien vascular plants of Kyrgyzstan, with new records and critical evaluation of earlier data. Contribution 2
Source: Biodivers Data J. 2022 Mar 24;10:e80804. doi: 10.3897/BDJ.10.e80804 (PMC8971126; doi:10.3897/BDJ.10.e80804)
Supplement: XML Treatment for Physalis philadelphica [file BDJ.10.e80804-treatment9.xml]

<!DOCTYPE tp:taxon-treatment
  PUBLIC "-//TaxonX//DTD Taxonomic Treatment Publishing DTD v0 20100105//EN" "tax-treatment-NSO.dtd">
<tp:taxon-treatment xmlns:tp="http://www.plazi.org/taxpub"><tp:treatment-meta><mixed-citation publication-type="journal"><person-group><name><surname>Sennikov</surname><given-names>Alexander</given-names></name><name><surname>Lazkov</surname><given-names>Georgy</given-names></name></person-group><article-title>The first checklist of alien vascular plants of Kyrgyzstan, with new records and critical evaluation of earlier data. Contribution 2</article-title><source>Biodivers Data J</source><day>24</day><month>03</month><year>2022</year><volume>10</volume><pub-id pub-id-type="doi">10.3897/BDJ.10.e80804</pub-id></mixed-citation></tp:treatment-meta><tp:nomenclature><tp:taxon-name>
            <object-id xmlns:xlink="http://www.w3.org/1999/xlink" content-type="arpha" xlink:type="simple">D12B287C-9C75-5262-B18B-DD7702FE4EEE</object-id>
            <tp:taxon-name-part taxon-name-part-type="genus">Physalis</tp:taxon-name-part>
            <tp:taxon-name-part taxon-name-part-type="species">philadelphica</tp:taxon-name-part>
            <object-id xmlns:xlink="http://www.w3.org/1999/xlink" xlink:type="simple" object-id-type="IPNI">urn:lsid:ipni.org:names:817532-1</object-id>
          </tp:taxon-name><tp:taxon-authority>Lam. 1786</tp:taxon-authority><tp:nomenclature-citation-list><tp:nomenclature-citation><tp:taxon-name>
                <tp:taxon-name-part taxon-name-part-type="genus" reg="Physalis">Physalis</tp:taxon-name-part>
                <tp:taxon-name-part taxon-name-part-type="species" reg="philadelphica">philadelphica</tp:taxon-name-part>
              </tp:taxon-name><comment> Lam., Encycl. 2(1): 101 (1786).</comment></tp:nomenclature-citation><tp:nomenclature-citation><tp:taxon-name>
                <tp:taxon-name-part taxon-name-part-type="genus">Physalis</tp:taxon-name-part>
                <tp:taxon-name-part taxon-name-part-type="species">philadelphica</tp:taxon-name-part>
              </tp:taxon-name><comment> <italic><tp:taxon-name><tp:taxon-name-part taxon-name-part-type="genus" reg="Physalis">Physalis</tp:taxon-name-part><tp:taxon-name-part taxon-name-part-type="species" reg="ixocarpa">ixocarpa</tp:taxon-name-part></tp:taxon-name></italic><tp:taxon-name><tp:taxon-name-part taxon-name-part-type="genus" reg="Physalis">Physalis</tp:taxon-name-part><tp:taxon-name-part taxon-name-part-type="species" reg="philadelphica">philadelphica</tp:taxon-name-part><tp:taxon-name-part taxon-name-part-type="infraspecific-rank">subsp.</tp:taxon-name-part><tp:taxon-name-part taxon-name-part-type="subspecies" reg="ixocarpa">ixocarpa</tp:taxon-name-part></tp:taxon-name></comment></tp:nomenclature-citation></tp:nomenclature-citation-list></tp:nomenclature><tp:treatment-sec sec-type="Diagnosis"><title>Diagnosis</title><p>In Central Asia, <italic><tp:taxon-name><tp:taxon-name-part taxon-name-part-type="genus" reg="Physalis">P.</tp:taxon-name-part><tp:taxon-name-part taxon-name-part-type="species" reg="philadelphica">philadelphica</tp:taxon-name-part></tp:taxon-name></italic> has been commonly confused with <italic><tp:taxon-name><tp:taxon-name-part taxon-name-part-type="genus" reg="Physalis">P.</tp:taxon-name-part><tp:taxon-name-part taxon-name-part-type="species" reg="angulata">angulata</tp:taxon-name-part></tp:taxon-name></italic>. It differs from the latter by ovate-lanceolate leaves on shorter petioles (Fig. <xref ref-type="fig" rid="F7453067">20</xref>), intensely yellow corollae with prominent dark brown spots at the base (Fig. <xref ref-type="fig" rid="F7453071">21</xref>), shorter pedicels, and fruiting calyces indistinctly (Fig. <xref ref-type="fig" rid="F7453075">22</xref>) angled in fruit (<xref ref-type="bibr" rid="B7453021">Terrones et al. 2020</xref>).</p></tp:treatment-sec><tp:treatment-sec sec-type="Distribution"><title>Distribution</title><sec sec-type="Native distribution"><title>Native distribution</title><p>Native to Central America.</p></sec><sec sec-type="Secondary distribution"><title>Secondary distribution</title><p>Widely cultivated as a fruit crop. Introduced in many countries of North America, Europe, Africa, Asia, Australia. Archaeophyte in North America (<xref ref-type="bibr" rid="B7454317">González-Pérez and Guerrero-Beltrán 2021</xref>), neophyte elsewhere.</p><p>In arid areas of Asia, the species was introduced to Turkey in the 1990s as a weed of irrigated cotton fields (<xref ref-type="bibr" rid="B7454234">Bükün et al. 2002</xref>), where it became invasive and quickly gained the top status among other weeds (<xref ref-type="bibr" rid="B7454244">Bükün 2004</xref>). In other arid territories, this species is not invasive.</p></sec><sec sec-type="Distribution in Central Asia"><title>Distribution in Central Asia</title><p>Reported from Kazakhstan, Kyrgyzstan and Uzbekistan for the first time here.</p><p>In Kazakhstan, the species was observed for the first (and only) time in 2019, in a damp place at Jabağyly Village, Turkestan Region (<xref ref-type="bibr" rid="B7453095">Plantarium 2021</xref>).</p><p>In Kyrgyzstan, it was found for the first time in Bishkek, in 2015.</p><p>In Uzbekistan, the species was originally recorded in 1929 and 1930 as a weed of cotton cultivation (<xref ref-type="bibr" rid="B7454266">Kovalevskaya 1961</xref>, <xref ref-type="bibr" rid="B7454253">Khassanov et al. 2020</xref>), but this record was erroneously based on misidentified specimens of <italic><tp:taxon-name><tp:taxon-name-part taxon-name-part-type="genus" reg="Physalis">P.</tp:taxon-name-part><tp:taxon-name-part taxon-name-part-type="species" reg="angulata">angulata</tp:taxon-name-part></tp:taxon-name></italic> (see discussion under that species). Since 2008, the species was repeatedly collected as a ruderal plant in Tashkent (<xref ref-type="bibr" rid="B7453095">Plantarium 2021</xref>). Besides, recently it was noted (albeit with a low abundance) as a weed in Tashkent Region: on late carrot fields in Oqqoʻrgʻon District (<xref ref-type="bibr" rid="B7454288">Axmedov and Narbaev 2019</xref>), on tomato fields in Qibray District (<xref ref-type="bibr" rid="B7454279">Axmedov et al. 2020</xref>) and along margins of maize fields in Qibray District (<xref ref-type="bibr" rid="B7453095">Plantarium 2021</xref>). All recent records were misidentified as <italic><tp:taxon-name><tp:taxon-name-part taxon-name-part-type="genus" reg="Physalis">P.</tp:taxon-name-part><tp:taxon-name-part taxon-name-part-type="species" reg="angulata">angulata</tp:taxon-name-part></tp:taxon-name></italic>.</p></sec><sec sec-type="Distribution in Kyrgyzstan"><title>Distribution in Kyrgyzstan</title><p>Northern Tian-Shan (Fig. <xref ref-type="fig" rid="F7479682">23</xref>).</p><p>The species was first recorded by Georgy Lazkov in Bishkek City in 2015, as a few scattered individuals along Toktogul Street and a large population (ca. 20 flowering individuals) on the southern margin of the city. The scattered individuals withered quickly, whereas the fate of the large population was not studied. Further on, one individual was observed in flower in Sokuluk Village in 2021. The plants usually occurred in places with regular water supply, along irrigation ditches.</p></sec></tp:treatment-sec><tp:treatment-sec sec-type="Ecology"><title>Ecology</title><p>Open or partly shaded places on humid, fertile soils in the native distribution area; roadsides, fields, field margins, ditches and riversides, dumps and ruderal places in the secondary distribution area.</p><p>In arid areas, the species depends on the availability of water supply (<xref ref-type="bibr" rid="B7454234">Bükün et al. 2002</xref>).</p></tp:treatment-sec><tp:treatment-sec sec-type="Biology"><title>Biology</title><p>Annual or short-lived perennial (<xref ref-type="bibr" rid="B7453077">Rydberg 1896</xref>), with a taproot.</p><p>Plants of <italic><tp:taxon-name><tp:taxon-name-part taxon-name-part-type="genus" reg="Physalis">Physalis</tp:taxon-name-part><tp:taxon-name-part taxon-name-part-type="species" reg="philadelphica">philadelphica</tp:taxon-name-part></tp:taxon-name></italic> are self-incompatible (<xref ref-type="bibr" rid="B7453055">Mulato-Brito et al. 2007</xref>). This genetic feature reduces the chances for reproduction of single plants or small colonies derived from a single source of introduction.</p></tp:treatment-sec><tp:treatment-sec sec-type="Notes"><title>Notes</title><p><italic><tp:taxon-name><tp:taxon-name-part taxon-name-part-type="genus" reg="Physalis">Physalis</tp:taxon-name-part><tp:taxon-name-part taxon-name-part-type="species" reg="ixocarpa">ixocarpa</tp:taxon-name-part></tp:taxon-name></italic> is sometimes separated from <italic><tp:taxon-name><tp:taxon-name-part taxon-name-part-type="genus" reg="Physalis">P.</tp:taxon-name-part><tp:taxon-name-part taxon-name-part-type="species" reg="philadelphica">philadelphica</tp:taxon-name-part></tp:taxon-name></italic> s. str., at the rank of species or subspecies (e.g. <xref ref-type="bibr" rid="B7453077">Rydberg 1896</xref>, <xref ref-type="bibr" rid="B7453030">Stace 2010</xref>). The alleged differences are in the size of corolla (5-10 mm in diam. in <italic><tp:taxon-name><tp:taxon-name-part taxon-name-part-type="genus" reg="Physalis">P.</tp:taxon-name-part><tp:taxon-name-part taxon-name-part-type="species" reg="ixocarpa">ixocarpa</tp:taxon-name-part></tp:taxon-name></italic>, 10-25 mm in diam. in <italic><tp:taxon-name><tp:taxon-name-part taxon-name-part-type="genus" reg="Physalis">P.</tp:taxon-name-part><tp:taxon-name-part taxon-name-part-type="species" reg="philadelphica">philadelphica</tp:taxon-name-part></tp:taxon-name></italic>), with corresponding differences in the size of calyx and fruit. These dimensional characters match the infraspecific variability observed in Mexico (<xref ref-type="bibr" rid="B7453038">Zamora-Tavares et al. 2014</xref>), part of the native distribution area of <italic><tp:taxon-name><tp:taxon-name-part taxon-name-part-type="genus" reg="Physalis">P.</tp:taxon-name-part><tp:taxon-name-part taxon-name-part-type="species" reg="philadelphica">philadelphica</tp:taxon-name-part></tp:taxon-name></italic>, thus evidencing that the two putative taxa are synonyms. The taxonomy of this species is still unsettled, with some authors being reluctant to accept a broader concept (e.g. <xref ref-type="bibr" rid="B7453122">Pretz and Deanna 2020</xref>).</p><p>The plants observed in Kyrgyzstan were small-flowered, thus corresponding to <italic><tp:taxon-name><tp:taxon-name-part taxon-name-part-type="genus" reg="Physalis">P.</tp:taxon-name-part><tp:taxon-name-part taxon-name-part-type="species" reg="ixocarpa">ixocarpa</tp:taxon-name-part></tp:taxon-name></italic>.</p><p><italic><tp:taxon-name><tp:taxon-name-part taxon-name-part-type="genus" reg="Physalis">Physalis</tp:taxon-name-part><tp:taxon-name-part taxon-name-part-type="species" reg="philadelphica">philadelphica</tp:taxon-name-part></tp:taxon-name></italic> has been an important crop in Mexico since pre-Columbian times, and now it is cultivated globally as 'tomatillo' for its edible fruits (<xref ref-type="bibr" rid="B7453047">Small 2011</xref>). The long history of cultivation, as well as the presence of wild, cultivated and weedy populations already in the country of origin, may account for its high level of morphological variability (<xref ref-type="bibr" rid="B7453038">Zamora-Tavares et al. 2014</xref>).</p></tp:treatment-sec><tp:treatment-sec sec-type="Introduction to Kyrgyzstan"><title>Introduction to Kyrgyzstan</title><sec sec-type="Period of introduction"><title>Period of introduction</title><p>Neophyte.</p><p>The first record from Kyrgyzstan was dated 2015, thus falling within the period of the independence.</p></sec><sec sec-type="Pathways of introduction"><title>Pathways of introduction</title><p>Transport - Contaminant: Seed contaminant.</p><p>In Kyrgyzstan, the species is sometimes cultivated in private gardens and sold privately in marketplaces (Lazkov, pers. obs.), but its direct escape from cultivation is considered highly unlikely. Its occurrences on roadsides and waste ground in populated places suggest the arrival with contaminated grain or fodder. No further dispersal was noticed.</p><p>In Uzbekistan, the species with certainly arrived with contaminated seed material, as indicated by its occurrence on fields. A wide variety of contaminated seed material (carrots, tomato, maize) indicates its North American origin and multiple sources of introduction.</p><p>In Russia, the species was introduced in the European part with garden seeds, as a weed of flower beds and vegetable gardens, recorded in the Middle Volga Region in the 1990s (<xref ref-type="bibr" rid="B7635074">Rakov et al. 2011</xref>). Its earliest record in Siberia (Novosibirsk, dated 1944) comes from potato fields (<xref ref-type="bibr" rid="B7635083">Ebel et al. 2015</xref>).</p><p>In the USA, the species is cultivated for fruits and frequently escapes from cultivation, becoming established along roadsides and field margins (<xref ref-type="bibr" rid="B7453086">Sullivan 2004</xref>). In Kenya, its original introduction was intentional as a green manure crop that caused a local invasion (<xref ref-type="bibr" rid="B7469466">Cunningham-van Someren 1957</xref>). In the British Isles, the species originated with grain, wool and food refuse (<xref ref-type="bibr" rid="B7469475">Clement and Foster 1994</xref>); it was also known as a contaminant of bird seed (<xref ref-type="bibr" rid="B7469483">Hanson and Mason 1985</xref>).</p><p>Further dispersal in other countries was registered as occurring with animals (<xref ref-type="bibr" rid="B7469466">Cunningham-van Someren 1957</xref>) and water (<xref ref-type="bibr" rid="B7454234">Bükün et al. 2002</xref>). Its riverbed occurrence in Spain (<xref ref-type="bibr" rid="B7469492">Gómez-Bellver et al. 2016</xref>) seems to be connected with this type of dispersal.</p></sec><sec sec-type="Source of introduction"><title>Source of introduction</title><p>Presumably North America.</p></sec><sec sec-type="Invasion status"><title>Invasion status</title><p>Casual; ephemeral or locally persisting. The species may become established in places with regular water supply; so far, no long-term survival has been observed.</p></sec><sec sec-type="Evidence of impact"><title>Evidence of impact</title><p>Agriculture - no impact (so far, not recorded on fields, although recent surveys are lacking). Native ecosystems - no impact (not found outside populated places). Urban areas - minor impact (casual occurrence as a ruderal plant).</p></sec><sec sec-type="Trend"><title>Trend</title><p>Increasing (observed).</p><p>The species has been noticed in Kyrgyzstan only recently, as a newcomer. Its regular recent occurrence as a weed or ruderal plant in Uzbekistan may suggest further spreading also in Kyrgyzstan. Its recent introduction and subsequent expansion in Turkey (<xref ref-type="bibr" rid="B7454221">Economou et al. 2016</xref>) indicates that the species is potentially invasive in regularly irrigated areas.</p></sec></tp:treatment-sec><tp:treatment-sec><!--Section generated to contain objects referenced in tp:taxon-treatment.--><fig id="F7453067" position="float" orientation="portrait"><object-id xmlns:xlink="http://www.w3.org/1999/xlink" content-type="arpha" xlink:type="simple">95FA6361-016F-5B60-8261-9C2FF2FF0249</object-id><object-id xmlns:xlink="http://www.w3.org/1999/xlink" content-type="doi" xlink:type="simple">10.3897/BDJ.10.e80804.figure20</object-id><label>Figure 20.</label><caption><p><italic><tp:taxon-name><tp:taxon-name-part taxon-name-part-type="genus" reg="Physalis">Physalis</tp:taxon-name-part><tp:taxon-name-part taxon-name-part-type="species" reg="philadelphica">philadelphica</tp:taxon-name-part></tp:taxon-name></italic> in Bishkek (single plant) (photo by G. Lazkov, 15 August 2015).</p></caption><graphic xmlns:xlink="http://www.w3.org/1999/xlink" xlink:href="bdj-10-e80804-g020.jpg" position="float" id="oo_587108.JPG" orientation="portrait" xlink:type="simple"><uri content-type="original_file" xlink:type="simple">https://binary.pensoft.net/fig/587108</uri></graphic></fig><fig id="F7453071" position="float" orientation="portrait"><object-id xmlns:xlink="http://www.w3.org/1999/xlink" content-type="arpha" xlink:type="simple">E956BA70-44E7-57B9-B2CC-ED064D6967C8</object-id><object-id xmlns:xlink="http://www.w3.org/1999/xlink" content-type="doi" xlink:type="simple">10.3897/BDJ.10.e80804.figure21</object-id><label>Figure 21.</label><caption><p><italic><tp:taxon-name><tp:taxon-name-part taxon-name-part-type="genus" reg="Physalis">Physalis</tp:taxon-name-part><tp:taxon-name-part taxon-name-part-type="species" reg="philadelphica">philadelphica</tp:taxon-name-part></tp:taxon-name></italic> in Bishkek (small-sized flower) (photo by G. Lazkov, 15 August 2015).</p></caption><graphic xmlns:xlink="http://www.w3.org/1999/xlink" xlink:href="bdj-10-e80804-g021.jpg" position="float" id="oo_587109.JPG" orientation="portrait" xlink:type="simple"><uri content-type="original_file" xlink:type="simple">https://binary.pensoft.net/fig/587109</uri></graphic></fig><fig id="F7453075" position="float" orientation="portrait"><object-id xmlns:xlink="http://www.w3.org/1999/xlink" content-type="arpha" xlink:type="simple">ACF0DE44-1CFE-5F17-8088-5E57645DF8ED</object-id><object-id xmlns:xlink="http://www.w3.org/1999/xlink" content-type="doi" xlink:type="simple">10.3897/BDJ.10.e80804.figure22</object-id><label>Figure 22.</label><caption><p><italic><tp:taxon-name><tp:taxon-name-part taxon-name-part-type="genus" reg="Physalis">Physalis</tp:taxon-name-part><tp:taxon-name-part taxon-name-part-type="species" reg="philadelphica">philadelphica</tp:taxon-name-part></tp:taxon-name></italic> in Bishkek (immature fruits) (photo by G. Lazkov, 15 August 2015).</p></caption><graphic xmlns:xlink="http://www.w3.org/1999/xlink" xlink:href="bdj-10-e80804-g022.jpg" position="float" id="oo_587110.JPG" orientation="portrait" xlink:type="simple"><uri content-type="original_file" xlink:type="simple">https://binary.pensoft.net/fig/587110</uri></graphic></fig><fig id="F7479682" position="float" orientation="portrait"><object-id xmlns:xlink="http://www.w3.org/1999/xlink" content-type="arpha" xlink:type="simple">34CD9AF8-C89F-57C4-8E90-76DA268D373C</object-id><object-id xmlns:xlink="http://www.w3.org/1999/xlink" content-type="doi" xlink:type="simple">10.3897/BDJ.10.e80804.figure23</object-id><label>Figure 23.</label><caption><p>Distribution of <italic><tp:taxon-name><tp:taxon-name-part taxon-name-part-type="genus" reg="Physalis">Physalis</tp:taxon-name-part><tp:taxon-name-part taxon-name-part-type="species" reg="philadelphica">philadelphica</tp:taxon-name-part></tp:taxon-name></italic> in Kyrgyzstan.</p></caption><graphic xmlns:xlink="http://www.w3.org/1999/xlink" xlink:href="bdj-10-e80804-g023.png" position="float" id="oo_632501.png" orientation="portrait" xlink:type="simple"><uri content-type="original_file" xlink:type="simple">https://binary.pensoft.net/fig/632501</uri></graphic></fig></tp:treatment-sec><ref-list><ref id="B7453021"><element-citation xmlns:xlink="http://www.w3.org/1999/xlink" publication-type="article" xlink:type="simple"><person-group person-group-type="author"><name name-style="western"><surname>Terrones</surname><given-names>Alejandro</given-names></name><name name-style="western"><surname>Moreno</surname><given-names>Joaquín</given-names></name><name name-style="western"><surname>Juan</surname><given-names>Ana</given-names></name></person-group><year>2020</year><article-title>Barcoding eases the taxonomic identification of alien plants: the case of the genus <italic><tp:taxon-name><tp:taxon-name-part taxon-name-part-type="genus" reg="Physalis">Physalis</tp:taxon-name-part></tp:taxon-name></italic> (<tp:taxon-name><tp:taxon-name-part taxon-name-part-type="family">Solanaceae</tp:taxon-name-part></tp:taxon-name>) in the Iberian Peninsula (Spain)</article-title><source>Annali di Botanica</source><pub-id pub-id-type="doi">10.13133/2239-3129/16618</pub-id></element-citation></ref><ref id="B7454317"><element-citation xmlns:xlink="http://www.w3.org/1999/xlink" publication-type="article" xlink:type="simple"><person-group person-group-type="author"><name name-style="western"><surname>González-Pérez</surname><given-names>Julio Emmanuel</given-names></name><name name-style="western"><surname>Guerrero-Beltrán</surname><given-names>José Ángel</given-names></name></person-group><year>2021</year><article-title>Tomatillo or husk tomato (<italic><tp:taxon-name><tp:taxon-name-part taxon-name-part-type="genus" reg="Physalis">Physalis</tp:taxon-name-part><tp:taxon-name-part taxon-name-part-type="species" reg="philadelphica">philadelphica</tp:taxon-name-part></tp:taxon-name></italic> and <italic><tp:taxon-name><tp:taxon-name-part taxon-name-part-type="genus" reg="Physalis">Physalis</tp:taxon-name-part><tp:taxon-name-part taxon-name-part-type="species" reg="ixocarpa">ixocarpa</tp:taxon-name-part></tp:taxon-name></italic>): A review</article-title><source>Scientia Horticulturae</source><volume>288</volume><pub-id pub-id-type="doi">10.1016/j.scienta.2021.110306</pub-id></element-citation></ref><ref id="B7454234"><element-citation xmlns:xlink="http://www.w3.org/1999/xlink" publication-type="article" xlink:type="simple"><person-group person-group-type="author"><name name-style="western"><surname>Bükün</surname><given-names>B.</given-names></name><name name-style="western"><surname>Uygur</surname><given-names>F. N.</given-names></name><name name-style="western"><surname>Uygur</surname><given-names>S.</given-names></name><name name-style="western"><surname>Türkmen</surname><given-names>N.</given-names></name><name name-style="western"><surname>Düsenli</surname><given-names>A.</given-names></name></person-group><year>2002</year><article-title>A new record for the flora of Turkey: <tp:taxon-name><tp:taxon-name-part taxon-name-part-type="genus" reg="Physalis">Physalis</tp:taxon-name-part><tp:taxon-name-part taxon-name-part-type="species" reg="philadelphica">philadelphica</tp:taxon-name-part><tp:taxon-name-part taxon-name-part-type="authority">Lam.</tp:taxon-name-part><tp:taxon-name-part taxon-name-part-type="infraspecific-rank">var.</tp:taxon-name-part><tp:taxon-name-part taxon-name-part-type="variety" reg="immaculata">immaculata</tp:taxon-name-part></tp:taxon-name> Waterf. (<tp:taxon-name><tp:taxon-name-part taxon-name-part-type="family">Solanaceae</tp:taxon-name-part></tp:taxon-name>)</article-title><source>Turkish Journal of Botany</source><volume>26</volume><fpage>405</fpage><lpage>407</lpage></element-citation></ref><ref id="B7454244"><element-citation xmlns:xlink="http://www.w3.org/1999/xlink" publication-type="article" xlink:type="simple"><person-group person-group-type="author"><name name-style="western"><surname>Bükün</surname><given-names>B.</given-names></name></person-group><year>2004</year><article-title>Critical periods for weed control in cotton in Turkey</article-title><source>Weed Research</source><volume>44</volume><issue>5</issue><fpage>404</fpage><lpage>412</lpage><pub-id pub-id-type="doi">10.1111/j.1365-3180.2004.00415.x</pub-id></element-citation></ref><ref id="B7453095"><element-citation xmlns:xlink="http://www.w3.org/1999/xlink" publication-type="website" xlink:type="simple"><person-group person-group-type="author"><name name-style="western"><surname>Plantarium</surname></name></person-group><article-title>Plants and lichens of Russia and neighboring countries: open online galleries and plant identification guide</article-title><uri xlink:type="simple">https://www.plantarium.ru/lang/en.html</uri><date-in-citation content-type="access-date">2021-07-12T00:00:00+03:00</date-in-citation></element-citation></ref><ref id="B7454266"><element-citation xmlns:xlink="http://www.w3.org/1999/xlink" publication-type="chapter" xlink:type="simple"><person-group person-group-type="author"><name name-style="western"><surname>Kovalevskaya</surname><given-names>S. S.</given-names></name></person-group><year>1961</year><chapter-title><tp:taxon-name><tp:taxon-name-part taxon-name-part-type="family">Solanaceae</tp:taxon-name-part></tp:taxon-name> Juss.</chapter-title><person-group person-group-type="editor"><name name-style="western"><surname>Vvedensky</surname><given-names>A. I.</given-names></name></person-group><source>Flora of Uzbekistan</source><volume>Vol. 5</volume><publisher-name>Academy of Sciences of the Uzbek SSR</publisher-name><publisher-loc>Tashkent</publisher-loc><size units="page">416-445</size><comment content-type="language">Russian</comment></element-citation></ref><ref id="B7454253"><element-citation xmlns:xlink="http://www.w3.org/1999/xlink" publication-type="chapter" xlink:type="simple"><person-group person-group-type="author"><name name-style="western"><surname>Khassanov</surname><given-names>F. O.</given-names></name><name name-style="western"><surname>Sennikov</surname><given-names>A. N.</given-names></name><name name-style="western"><surname>Juramurodov</surname><given-names>I. J.</given-names></name></person-group><year>2020</year><chapter-title><tp:taxon-name><tp:taxon-name-part taxon-name-part-type="family">Solanaceae</tp:taxon-name-part></tp:taxon-name> Juss.</chapter-title><person-group person-group-type="editor"><name name-style="western"><surname>Sennikov</surname><given-names>A. N.</given-names></name></person-group><source>Flora of Uzbekistan</source><volume>Vol. 3</volume><publisher-name>Ma’naviyat</publisher-name><publisher-loc>Tashkent</publisher-loc><size units="page">120-145</size><comment content-type="language">Russian</comment></element-citation></ref><ref id="B7454288"><element-citation xmlns:xlink="http://www.w3.org/1999/xlink" publication-type="article" xlink:type="simple"><person-group person-group-type="author"><name name-style="western"><surname>Axmedov</surname><given-names>X. A.</given-names></name><name name-style="western"><surname>Narbaev</surname><given-names>Z. N.</given-names></name></person-group><year>2019</year><article-title>Weeds of late carrot fields</article-title><source>Internauka</source><volume>40</volume><issue>122</issue><fpage>26</fpage><lpage>27</lpage><comment content-type="language">Russian</comment></element-citation></ref><ref id="B7454279"><element-citation xmlns:xlink="http://www.w3.org/1999/xlink" publication-type="article" xlink:type="simple"><person-group person-group-type="author"><name name-style="western"><surname>Axmedov</surname><given-names>X. A.</given-names></name><name name-style="western"><surname>Narbaev</surname><given-names>Z. N.</given-names></name><name name-style="western"><surname>Arabova</surname><given-names>N.</given-names></name></person-group><year>2020</year><article-title>Weeds of tomato fields</article-title><source>Internauka</source><volume>22</volume><issue>151</issue><fpage>83</fpage><lpage>85</lpage><comment content-type="language">Russian</comment></element-citation></ref><ref id="B7453077"><element-citation xmlns:xlink="http://www.w3.org/1999/xlink" publication-type="article" xlink:type="simple"><person-group person-group-type="author"><name name-style="western"><surname>Rydberg</surname><given-names>P. A.</given-names></name></person-group><year>1896</year><article-title>The North American species of <italic><tp:taxon-name><tp:taxon-name-part taxon-name-part-type="genus" reg="Physalis">Physalis</tp:taxon-name-part></tp:taxon-name></italic> and related genera</article-title><source>Memoirs of the Torrey Botanical Club</source><volume>4</volume><issue>5</issue><fpage>297</fpage><lpage>374</lpage><uri xlink:type="simple">https://www.jstor.org/stable/43391911</uri></element-citation></ref><ref id="B7453055"><element-citation xmlns:xlink="http://www.w3.org/1999/xlink" publication-type="article" xlink:type="simple"><person-group person-group-type="author"><name name-style="western"><surname>Mulato-Brito</surname><given-names>Juan</given-names></name><name name-style="western"><surname>Peña-Lomelí</surname><given-names>Aureliano</given-names></name><name name-style="western"><surname>Sahagún-Castellanos</surname><given-names>Jaime</given-names></name><name name-style="western"><surname>Villanueva-Verduzco</surname><given-names>Clemente</given-names></name><name name-style="western"><surname>de Jesús López-Reynoso</surname><given-names>José</given-names></name></person-group><year>2007</year><article-title>Self-compatibility inheritance in tomatillo (<italic><tp:taxon-name><tp:taxon-name-part taxon-name-part-type="genus" reg="Physalis">Physalis</tp:taxon-name-part><tp:taxon-name-part taxon-name-part-type="species" reg="ixocarpa">ixocarpa</tp:taxon-name-part></tp:taxon-name></italic> Brot.)</article-title><source>Journal of Fruit and Ornamental Plant Research</source><volume>67</volume><issue>1</issue><fpage>17</fpage><lpage>24</lpage><pub-id pub-id-type="doi">10.2478/v10032-007-0026-4</pub-id></element-citation></ref><ref id="B7453030"><element-citation xmlns:xlink="http://www.w3.org/1999/xlink" publication-type="book" xlink:type="simple"><person-group person-group-type="author"><name name-style="western"><surname>Stace</surname><given-names>C.</given-names></name></person-group><year>2010</year><source>New Flora of the British Isles</source><edition>3rd Edition</edition><publisher-name>Cambridge University Press</publisher-name><size units="page">1232</size><isbn>9781139486491</isbn></element-citation></ref><ref id="B7453038"><element-citation xmlns:xlink="http://www.w3.org/1999/xlink" publication-type="article" xlink:type="simple"><person-group person-group-type="author"><name name-style="western"><surname>Zamora-Tavares</surname><given-names>Pilar</given-names></name><name name-style="western"><surname>Vargas-Ponce</surname><given-names>Ofelia</given-names></name><name name-style="western"><surname>Sánchez-Martínez</surname><given-names>José</given-names></name><name name-style="western"><surname>Cabrera-Toledo</surname><given-names>Dánae</given-names></name></person-group><year>2014</year><article-title>Diversity and genetic structure of the husk tomato (<italic><tp:taxon-name><tp:taxon-name-part taxon-name-part-type="genus" reg="Physalis">Physalis</tp:taxon-name-part><tp:taxon-name-part taxon-name-part-type="species" reg="philadelphica">philadelphica</tp:taxon-name-part></tp:taxon-name></italic> Lam.) in Western Mexico</article-title><source>Genetic Resources and Crop Evolution</source><volume>62</volume><issue>1</issue><fpage>141</fpage><lpage>153</lpage><pub-id pub-id-type="doi">10.1007/s10722-014-0163-9</pub-id></element-citation></ref><ref id="B7453122"><element-citation xmlns:xlink="http://www.w3.org/1999/xlink" publication-type="article" xlink:type="simple"><person-group person-group-type="author"><name name-style="western"><surname>Pretz</surname><given-names>Chelsea</given-names></name><name name-style="western"><surname>Deanna</surname><given-names>Rocío</given-names></name></person-group><year>2020</year><article-title>Typifications and nomenclatural notes in <italic><tp:taxon-name><tp:taxon-name-part taxon-name-part-type="genus" reg="Physalis">Physalis</tp:taxon-name-part></tp:taxon-name></italic> (<tp:taxon-name><tp:taxon-name-part taxon-name-part-type="family">Solanaceae</tp:taxon-name-part></tp:taxon-name>) from the United States</article-title><source>Taxon</source><volume>69</volume><issue>1</issue><fpage>170</fpage><lpage>192</lpage><pub-id pub-id-type="doi">10.1002/tax.12159</pub-id></element-citation></ref><ref id="B7453047"><element-citation xmlns:xlink="http://www.w3.org/1999/xlink" publication-type="book" xlink:type="simple"><person-group person-group-type="author"><name name-style="western"><surname>Small</surname><given-names>E.</given-names></name></person-group><year>2011</year><source>Top 100 exotic food plants</source><publisher-name>CRC Press</publisher-name><size units="page">708</size><isbn>9781439856888</isbn><pub-id pub-id-type="doi">10.1201/b11391</pub-id></element-citation></ref><ref id="B7635074"><element-citation xmlns:xlink="http://www.w3.org/1999/xlink" publication-type="article" xlink:type="simple"><person-group person-group-type="author"><name name-style="western"><surname>Rakov</surname><given-names>N. S.</given-names></name><name name-style="western"><surname>Senator</surname><given-names>S. A.</given-names></name><name name-style="western"><surname>Saksonov</surname><given-names>S. V.</given-names></name></person-group><year>2011</year><article-title>Antropochory in alien plants of the Middle Volga Region</article-title><source>Izvestia Samarskogo Nauchnogo Centra Rossiiskoi Akademii Nauk</source><volume>13</volume><issue>5</issue><fpage>203</fpage><lpage>208</lpage><comment content-type="language">Russian</comment></element-citation></ref><ref id="B7635083"><element-citation xmlns:xlink="http://www.w3.org/1999/xlink" publication-type="article" xlink:type="simple"><person-group person-group-type="author"><name name-style="western"><surname>Ebel</surname><given-names>A. L.</given-names></name><name name-style="western"><surname>Zykova</surname><given-names>E. Y.</given-names></name><name name-style="western"><surname>Verkhozina</surname><given-names>A. V.</given-names></name><name name-style="western"><surname>Chepinoga</surname><given-names>V. V.</given-names></name><name name-style="western"><surname>Kazanovsky</surname><given-names>S. G.</given-names></name><name name-style="western"><surname>Mikhailova</surname><given-names>S. I.</given-names></name></person-group><year>2015</year><article-title>New and rare species in adventitious flora of Southern Siberia</article-title><source>Sistematicheskie zametki po materialam Gerbariya im. P.N. Krylova Tomskogo gosudarstvennogo universiteta</source><volume>111</volume><fpage>16</fpage><lpage>31</lpage><comment content-type="language">Russian</comment><pub-id pub-id-type="doi">10.17223/20764103.111.2</pub-id></element-citation></ref><ref id="B7453086"><element-citation xmlns:xlink="http://www.w3.org/1999/xlink" publication-type="article" xlink:type="simple"><person-group person-group-type="author"><name name-style="western"><surname>Sullivan</surname><given-names>J. R.</given-names></name></person-group><year>2004</year><article-title>The genus <italic><tp:taxon-name><tp:taxon-name-part taxon-name-part-type="genus" reg="Physalis">Physalis</tp:taxon-name-part></tp:taxon-name></italic> (<tp:taxon-name><tp:taxon-name-part taxon-name-part-type="family">Solanaceae</tp:taxon-name-part></tp:taxon-name>) in the southeastern United States</article-title><source>Rhodora</source><volume>106</volume><issue>928</issue><fpage>305</fpage><lpage>326</lpage><uri xlink:type="simple">https://www.jstor.org/stable/23313648</uri></element-citation></ref><ref id="B7469466"><element-citation xmlns:xlink="http://www.w3.org/1999/xlink" publication-type="article" xlink:type="simple"><person-group person-group-type="author"><name name-style="western"><surname>Cunningham-van Someren</surname><given-names>G. R.</given-names></name></person-group><year>1957</year><article-title>The weed problem in East Africa with particular reference to cereals</article-title><source>East African Agricultural Journal</source><volume>23</volume><issue>1</issue><fpage>29</fpage><lpage>33</lpage><pub-id pub-id-type="doi">10.1080/03670074.1957.11665115</pub-id></element-citation></ref><ref id="B7469475"><element-citation xmlns:xlink="http://www.w3.org/1999/xlink" publication-type="book" xlink:type="simple"><person-group person-group-type="author"><name name-style="western"><surname>Clement</surname><given-names>E. J.</given-names></name><name name-style="western"><surname>Foster</surname><given-names>M. C.</given-names></name></person-group><year>1994</year><source>Alien plants of the British Isles</source><publisher-name>Botanical Society of the British Isles</publisher-name><publisher-loc>London</publisher-loc><size units="page">590</size><isbn>0-901158-23-2</isbn></element-citation></ref><ref id="B7469483"><element-citation xmlns:xlink="http://www.w3.org/1999/xlink" publication-type="article" xlink:type="simple"><person-group person-group-type="author"><name name-style="western"><surname>Hanson</surname><given-names>C. G.</given-names></name><name name-style="western"><surname>Mason</surname><given-names>J. L.</given-names></name></person-group><year>1985</year><article-title>Bird seed aliens in Britain</article-title><source>Watsonia</source><volume>15</volume><fpage>237</fpage><lpage>252</lpage></element-citation></ref><ref id="B7469492"><element-citation xmlns:xlink="http://www.w3.org/1999/xlink" publication-type="article" xlink:type="simple"><person-group person-group-type="author"><name name-style="western"><surname>Gómez-Bellver</surname><given-names>Carlos</given-names></name><name name-style="western"><surname>Álvarez</surname><given-names>Hilari</given-names></name><name name-style="western"><surname>Sáez</surname><given-names>Llorenç</given-names></name></person-group><year>2016</year><article-title>New contributions to the knowledge of the alien flora of the Barcelona province (Catalonia, Spain)</article-title><source>Orsis</source><volume>30</volume><fpage>167</fpage><lpage>189</lpage><pub-id pub-id-type="doi">10.5565/rev/orsis.36</pub-id></element-citation></ref><ref id="B7454221"><element-citation xmlns:xlink="http://www.w3.org/1999/xlink" publication-type="chapter" xlink:type="simple"><person-group person-group-type="author"><name name-style="western"><surname>Economou</surname><given-names>G.</given-names></name><name name-style="western"><surname>Uludag</surname><given-names>A.</given-names></name><name name-style="western"><surname>Krähmer</surname><given-names>H.</given-names></name></person-group><year>2016</year><chapter-title>Global cotton weed distribution</chapter-title><person-group person-group-type="editor"><name name-style="western"><surname>Krähmer</surname><given-names>H.</given-names></name></person-group><source>Atlas of weed mapping</source><publisher-name>John Wiley and Sons</publisher-name><size units="page">90-100</size><isbn>9781118720738</isbn><pub-id pub-id-type="doi">10.1002/9781118720691.ch8</pub-id></element-citation></ref></ref-list></tp:taxon-treatment>
