# Supplementary material for: The first checklist of alien vascular plants of Kyrgyzstan, with new records and critical evaluation of earlier data. Contribution 2
Source: Biodivers Data J. 2022 Mar 24;10:e80804. doi: 10.3897/BDJ.10.e80804 (PMC8971126; doi:10.3897/BDJ.10.e80804)
Supplement: XML Treatment for Solanum nigrum [file BDJ.10.e80804-treatment10.xml]

<!DOCTYPE tp:taxon-treatment
  PUBLIC "-//TaxonX//DTD Taxonomic Treatment Publishing DTD v0 20100105//EN" "tax-treatment-NSO.dtd">
<tp:taxon-treatment xmlns:tp="http://www.plazi.org/taxpub"><tp:treatment-meta><mixed-citation publication-type="journal"><person-group><name><surname>Sennikov</surname><given-names>Alexander</given-names></name><name><surname>Lazkov</surname><given-names>Georgy</given-names></name></person-group><article-title>The first checklist of alien vascular plants of Kyrgyzstan, with new records and critical evaluation of earlier data. Contribution 2</article-title><source>Biodivers Data J</source><day>24</day><month>03</month><year>2022</year><volume>10</volume><pub-id pub-id-type="doi">10.3897/BDJ.10.e80804</pub-id></mixed-citation></tp:treatment-meta><tp:nomenclature><tp:taxon-name>
            <object-id xmlns:xlink="http://www.w3.org/1999/xlink" content-type="arpha" xlink:type="simple">8488BF57-4338-5B34-84F4-202C9744AE36</object-id>
            <tp:taxon-name-part taxon-name-part-type="genus">Solanum</tp:taxon-name-part>
            <tp:taxon-name-part taxon-name-part-type="species">nigrum</tp:taxon-name-part>
            <object-id xmlns:xlink="http://www.w3.org/1999/xlink" xlink:type="simple" object-id-type="IPNI">urn:lsid:ipni.org:names:30048260-2</object-id>
          </tp:taxon-name><tp:taxon-authority>L. 1753</tp:taxon-authority><tp:nomenclature-citation-list><tp:nomenclature-citation><tp:taxon-name>
                <tp:taxon-name-part taxon-name-part-type="genus" reg="Solanum">Solanum</tp:taxon-name-part>
                <tp:taxon-name-part taxon-name-part-type="species" reg="nigrum">nigrum</tp:taxon-name-part>
              </tp:taxon-name><comment> L., Sp. Pl. 1: 186 (1753).</comment></tp:nomenclature-citation></tp:nomenclature-citation-list></tp:nomenclature><tp:treatment-sec sec-type="Diagnosis"><title>Diagnosis</title><p>Calyx lobes more or less appressed (<xref ref-type="bibr" rid="B7552040">Särkinen et al. 2018</xref>); fruits green to black (Fig. <xref ref-type="fig" rid="F7562279">24</xref>); foliage dark green, blackish when dried (<xref ref-type="bibr" rid="B7454329">Kovalevskaya 1987</xref>).</p></tp:treatment-sec><tp:treatment-sec sec-type="Distribution"><title>Distribution</title><sec sec-type="Native distribution"><title>Native distribution</title><p>Southern Europe, Mediterranean, Southern Asia from Asia Minor to China. The species is most genetically diverse in Asia and may have an Asian origin (<xref ref-type="bibr" rid="B7552040">Särkinen et al. 2018</xref>). In Central Asia, the species is considered native in Turkmenistan, where it was recorded more commonly from riversides in the mountains (<xref ref-type="bibr" rid="B7552051">Pojarkova 1954b</xref>).</p></sec><sec sec-type="Secondary distribution"><title>Secondary distribution</title><p>Archaeophyte in Boreal and Central Europe, Northern and Central Asia; neophyte in North America, South Africa, Malesia and Australia. One of the most common and widely distributed weeds in the world (<xref ref-type="bibr" rid="B7562205">Holm et al. 1979</xref>).</p></sec><sec sec-type="Distribution in Central Asia"><title>Distribution in Central Asia</title><p>Native in Turkmenistan, alien in Kazakhstan, Kyrgyzstan, Tajikistan and Uzbekistan.</p><p>Historically, <italic><tp:taxon-name><tp:taxon-name-part taxon-name-part-type="genus" reg="Solanum">Solanum</tp:taxon-name-part><tp:taxon-name-part taxon-name-part-type="species" reg="nigrum">nigrum</tp:taxon-name-part></tp:taxon-name></italic> was a common weed of irrigated fields (wheat, cotton, maize, maash) in Central Asia (<xref ref-type="bibr" rid="B7639794">Fedtschenko 1915</xref>).</p><p>Most of the major sources (e.g. <xref ref-type="bibr" rid="B7454329">Kovalevskaya 1987</xref>, <xref ref-type="bibr" rid="B7552040">Särkinen et al. 2018</xref>) do not make a distinction between the native and secondary distributions of <italic><tp:taxon-name><tp:taxon-name-part taxon-name-part-type="genus" reg="Solanum">S.</tp:taxon-name-part><tp:taxon-name-part taxon-name-part-type="species" reg="nigrum">nigrum</tp:taxon-name-part></tp:taxon-name></italic> because of the old age of its naturalisation in many areas. In this case, we considered type of habitat as the main distinguishing feature (<xref ref-type="bibr" rid="B7552064">Webb 1985</xref>) and assigned the alien status to the areas with overwhelmingly predominant ruderal occurrences.</p></sec><sec sec-type="Distribution in Kyrgyzstan"><title>Distribution in Kyrgyzstan</title><p>Western Tian-Shan, Northern Tian-Shan, Alay-Turkestan (Fig. <xref ref-type="fig" rid="F7634847">25</xref>).</p><p>The species was considered occurring in all parts of the country (<xref ref-type="bibr" rid="B7479455">Spota 1960</xref>, <xref ref-type="bibr" rid="B7552133">Deza 1983</xref>), although we have seen no collections from the Eastern Tian-Shan. It was collected at altitudes between 600 and 1350 m above sea level.</p></sec></tp:treatment-sec><tp:treatment-sec sec-type="Ecology"><title>Ecology</title><p>Forest margins and riversides in the native distribution area; disturbed open places, cultivated lands, ruderal places, riversides in the secondary distribution area.</p><p>The species is capable of occurring successfully at altitudes above 2500 m, thus showing a high invasive potential also in the high mountains (<xref ref-type="bibr" rid="B7552115">Chandra Sekar et al. 2012</xref>).</p></tp:treatment-sec><tp:treatment-sec sec-type="Biology"><title>Biology</title><p>Annual or short-lived perennial, with a taproot and numerous lateral roots.</p></tp:treatment-sec><tp:treatment-sec sec-type="Taxon discussion"><title>Taxon discussion</title><p><italic><tp:taxon-name><tp:taxon-name-part taxon-name-part-type="genus" reg="Solanum">Solanum</tp:taxon-name-part><tp:taxon-name-part taxon-name-part-type="species" reg="pseudoflavum">pseudoflavum</tp:taxon-name-part></tp:taxon-name></italic> Pojark., with strongly reflexed calyx lobes and dark red fruits, was correctly synonymised with <italic><tp:taxon-name><tp:taxon-name-part taxon-name-part-type="genus" reg="Solanum">S.</tp:taxon-name-part><tp:taxon-name-part taxon-name-part-type="species" reg="olgae">olgae</tp:taxon-name-part></tp:taxon-name></italic> Pojark. (= <italic><tp:taxon-name><tp:taxon-name-part taxon-name-part-type="genus" reg="Solanum">S.</tp:taxon-name-part><tp:taxon-name-part taxon-name-part-type="species" reg="villosum">villosum</tp:taxon-name-part></tp:taxon-name></italic> Mill.) by <xref ref-type="bibr" rid="B7479455">Spota (1960)</xref> and <xref ref-type="bibr" rid="B7454329">Kovalevskaya (1987)</xref> but misplaced to the synonymy of <italic><tp:taxon-name><tp:taxon-name-part taxon-name-part-type="genus" reg="Solanum">S.</tp:taxon-name-part><tp:taxon-name-part taxon-name-part-type="species" reg="nigrum">nigrum</tp:taxon-name-part></tp:taxon-name></italic> by <xref ref-type="bibr" rid="B7552040">Särkinen et al. (2018)</xref>. The latter synonymisation was adopted by PoWo (<xref ref-type="bibr" rid="B7478418">PoWo 2021</xref>).</p></tp:treatment-sec><tp:treatment-sec sec-type="Notes"><title>Notes</title><p>Fruits and leaves of this species are not edible; reports of their use in Africa (e.g. <xref ref-type="bibr" rid="B7552091">Bvenura and Afolayan 2014</xref>, <xref ref-type="bibr" rid="B7552082">Essack et al. 2017</xref>) refer to <italic><tp:taxon-name><tp:taxon-name-part taxon-name-part-type="genus" reg="Solanum">Solanum</tp:taxon-name-part><tp:taxon-name-part taxon-name-part-type="species" reg="scabrum">scabrum</tp:taxon-name-part></tp:taxon-name></italic> Mill. and <italic><tp:taxon-name><tp:taxon-name-part taxon-name-part-type="genus" reg="Solanum">S.</tp:taxon-name-part><tp:taxon-name-part taxon-name-part-type="species" reg="villosum">villosum</tp:taxon-name-part></tp:taxon-name></italic> Mill. (<xref ref-type="bibr" rid="B7552040">Särkinen et al. 2018</xref>, <xref ref-type="bibr" rid="B7552073">Sangija et al. 2021</xref>).</p><p><italic><tp:taxon-name><tp:taxon-name-part taxon-name-part-type="genus" reg="Solanum">Solanum</tp:taxon-name-part><tp:taxon-name-part taxon-name-part-type="species" reg="nigrum">nigrum</tp:taxon-name-part></tp:taxon-name></italic> is likely an evolutionary derivative of <italic><tp:taxon-name><tp:taxon-name-part taxon-name-part-type="genus" reg="Solanum">S.</tp:taxon-name-part><tp:taxon-name-part taxon-name-part-type="species" reg="villosum">villosum</tp:taxon-name-part></tp:taxon-name></italic> Mill. (<xref ref-type="bibr" rid="B7562092">Poczai and Hyvönen 2010</xref>); the distribution areas of both species are largely shared (<xref ref-type="bibr" rid="B7552040">Särkinen et al. 2018</xref>). Based on the presumably cultigenous origin of <italic><tp:taxon-name><tp:taxon-name-part taxon-name-part-type="genus" reg="Solanum">S.</tp:taxon-name-part><tp:taxon-name-part taxon-name-part-type="species" reg="villosum">villosum</tp:taxon-name-part></tp:taxon-name></italic> (as explained under that species), we assume that the dispersal of <italic><tp:taxon-name><tp:taxon-name-part taxon-name-part-type="genus" reg="Solanum">S.</tp:taxon-name-part><tp:taxon-name-part taxon-name-part-type="species" reg="nigrum">nigrum</tp:taxon-name-part></tp:taxon-name></italic> was also partly human-mediated and this species was an unwanted component of the cultivation of <italic><tp:taxon-name><tp:taxon-name-part taxon-name-part-type="genus" reg="Solanum">S.</tp:taxon-name-part><tp:taxon-name-part taxon-name-part-type="species" reg="villosum">villosum</tp:taxon-name-part></tp:taxon-name></italic>.</p></tp:treatment-sec><tp:treatment-sec sec-type="Introduction to Kyrgyzstan"><title>Introduction to Kyrgyzstan</title><sec sec-type="Period of introduction"><title>Period of introduction</title><p>Archaeophyte.</p><p>This species was known from the whole of Central Asia from the beginning of its botanical exploration (<xref ref-type="bibr" rid="B7552105">Fedtschenko and Fedtschenko 1913</xref>). The time of its introduction is uncertain but is most likely Neolithic, as the species was recorded among the earliest and most common weeds in the early Neolithic of Germany (<xref ref-type="bibr" rid="B7573529">Rösch 1998</xref>).</p></sec><sec sec-type="Pathways of introduction"><title>Pathways of introduction</title><p>Transport - Contaminant: Seed contaminant.</p><p>The species is a noxious weed of gardens and fields (<xref ref-type="bibr" rid="B7552133">Deza 1983</xref>), also occurring in ruderal places (<xref ref-type="bibr" rid="B7479455">Spota 1960</xref>). It is capable of infesting a large variety of crops, including wheat and melons (e.g. <xref ref-type="bibr" rid="B7479578">Cherniakovskaya 1935</xref>, <xref ref-type="bibr" rid="B7552124">Ogg et al. 1981</xref>). We assume that <italic><tp:taxon-name><tp:taxon-name-part taxon-name-part-type="genus" reg="Solanum">Solanum</tp:taxon-name-part><tp:taxon-name-part taxon-name-part-type="species" reg="nigrum">nigrum</tp:taxon-name-part></tp:taxon-name></italic> arrived to the territory as a weed of historical crops (possibly of <italic><tp:taxon-name><tp:taxon-name-part taxon-name-part-type="genus" reg="Solanum">S.</tp:taxon-name-part><tp:taxon-name-part taxon-name-part-type="species" reg="villosum">villosum</tp:taxon-name-part></tp:taxon-name></italic>).</p><p>Further dispersal occurs with water, contaminated seed and soil.</p></sec><sec sec-type="Invasion status"><title>Invasion status</title><p>Naturalised, invasive. The species has been a noxious weed of all crops in Kyrgyzstan (<xref ref-type="bibr" rid="B7552133">Deza 1983</xref>) and remains common to date.</p></sec><sec sec-type="Evidence of impact"><title>Evidence of impact</title><p>Agriculture - major impact (noxious weed of all crops, in fields and gardens). Native ecosystems - minor impact (occurring along streams and water bodies near populated places). Urban areas - major impact (ruderal occurrence).</p></sec><sec sec-type="Trend"><title>Trend</title><p>Stable (observed).</p></sec></tp:treatment-sec><tp:treatment-sec><!--Section generated to contain objects referenced in tp:taxon-treatment.--><fig id="F7562279" position="float" orientation="portrait"><object-id xmlns:xlink="http://www.w3.org/1999/xlink" content-type="arpha" xlink:type="simple">C4F08C75-2A6C-556F-BEBB-E8584C2F4413</object-id><object-id xmlns:xlink="http://www.w3.org/1999/xlink" content-type="doi" xlink:type="simple">10.3897/BDJ.10.e80804.figure24</object-id><label>Figure 24.</label><caption><p><italic><tp:taxon-name><tp:taxon-name-part taxon-name-part-type="genus" reg="Solanum">Solanum</tp:taxon-name-part><tp:taxon-name-part taxon-name-part-type="species" reg="nigrum">nigrum</tp:taxon-name-part></tp:taxon-name></italic> in flower and fruit, Almería, Spain (photo by Francisco Rodriguez, 16 April 2021). Source: https://www.inaturalist.org/observations/74174039 (<xref ref-type="bibr" rid="B7622153">iNaturalist 2021</xref>).</p></caption><graphic xmlns:xlink="http://www.w3.org/1999/xlink" xlink:href="bdj-10-e80804-g024.jpg" position="float" id="oo_611294.jpg" orientation="portrait" xlink:type="simple"><uri content-type="original_file" xlink:type="simple">https://binary.pensoft.net/fig/611294</uri></graphic></fig><fig id="F7634847" position="float" orientation="portrait"><object-id xmlns:xlink="http://www.w3.org/1999/xlink" content-type="arpha" xlink:type="simple">2EC3AF4D-789B-5501-9826-47C86099C547</object-id><object-id xmlns:xlink="http://www.w3.org/1999/xlink" content-type="doi" xlink:type="simple">10.3897/BDJ.10.e80804.figure25</object-id><label>Figure 25.</label><caption><p>Recorded distribution of <italic><tp:taxon-name><tp:taxon-name-part taxon-name-part-type="genus" reg="Solanum">Solanum</tp:taxon-name-part><tp:taxon-name-part taxon-name-part-type="species" reg="nigrum">nigrum</tp:taxon-name-part></tp:taxon-name></italic> in Kyrgyzstan.</p></caption><graphic xmlns:xlink="http://www.w3.org/1999/xlink" xlink:href="bdj-10-e80804-g025.png" position="float" id="oo_632502.png" orientation="portrait" xlink:type="simple"><uri content-type="original_file" xlink:type="simple">https://binary.pensoft.net/fig/632502</uri></graphic></fig></tp:treatment-sec><ref-list><ref id="B7552040"><element-citation xmlns:xlink="http://www.w3.org/1999/xlink" publication-type="article" xlink:type="simple"><person-group person-group-type="author"><name name-style="western"><surname>Särkinen</surname><given-names>Tiina</given-names></name><name name-style="western"><surname>Poczai</surname><given-names>Peter</given-names></name><name name-style="western"><surname>Barboza</surname><given-names>G. E.</given-names></name><name name-style="western"><surname>van der Weerden</surname><given-names>G. M.</given-names></name><name name-style="western"><surname>Baden</surname><given-names>Maria</given-names></name><name name-style="western"><surname>Knapp</surname><given-names>Sandra</given-names></name></person-group><year>2018</year><article-title>A revision of the Old World Black Nightshades (Morelloid clade of <italic><tp:taxon-name><tp:taxon-name-part taxon-name-part-type="genus" reg="Solanum">Solanum</tp:taxon-name-part></tp:taxon-name></italic> L., <tp:taxon-name><tp:taxon-name-part taxon-name-part-type="family">Solanaceae</tp:taxon-name-part></tp:taxon-name>)</article-title><source>PhytoKeys</source><volume>106</volume><fpage>1</fpage><lpage>223</lpage><pub-id pub-id-type="doi">10.3897/phytokeys.106.21991</pub-id></element-citation></ref><ref id="B7622153"><element-citation xmlns:xlink="http://www.w3.org/1999/xlink" publication-type="website" xlink:type="simple"><person-group person-group-type="author"><name name-style="western"><surname>iNaturalist</surname></name></person-group><article-title>Biodiversity observations</article-title><uri xlink:type="simple">https://www.inaturalist.org/</uri><date-in-citation content-type="access-date">2021-12-19T00:00:00+02:00</date-in-citation></element-citation></ref><ref id="B7454329"><element-citation xmlns:xlink="http://www.w3.org/1999/xlink" publication-type="chapter" xlink:type="simple"><person-group person-group-type="author"><name name-style="western"><surname>Kovalevskaya</surname><given-names>S. S.</given-names></name></person-group><year>1987</year><chapter-title><tp:taxon-name><tp:taxon-name-part taxon-name-part-type="family">Solanaceae</tp:taxon-name-part></tp:taxon-name> Juss.</chapter-title><person-group person-group-type="editor"><name name-style="western"><surname>Adylov</surname><given-names>T. A.</given-names></name></person-group><source>Manual of vascular plants of Central Asia</source><volume>Vol. 9</volume><publisher-name>Science Publishers</publisher-name><publisher-loc>Tashkent</publisher-loc><size units="page">175-188</size><comment content-type="language">Russian</comment></element-citation></ref><ref id="B7552051"><element-citation xmlns:xlink="http://www.w3.org/1999/xlink" publication-type="chapter" xlink:type="simple"><person-group person-group-type="author"><name name-style="western"><surname>Pojarkova</surname><given-names>A. I.</given-names></name></person-group><year>1954</year><chapter-title><tp:taxon-name><tp:taxon-name-part taxon-name-part-type="family">Solanaceae</tp:taxon-name-part></tp:taxon-name> (pro parte majore)</chapter-title><person-group person-group-type="editor"><name name-style="western"><surname>Nikitin</surname><given-names>V. V.</given-names></name></person-group><source>Flora of Turkmenia</source><volume>Vol.6</volume><publisher-name>Academy of Sciences of the Turkmenian SSR</publisher-name><publisher-loc>Ashgabat</publisher-loc><size units="page">229-245</size><comment content-type="language">Russian</comment></element-citation></ref><ref id="B7562205"><element-citation xmlns:xlink="http://www.w3.org/1999/xlink" publication-type="book" xlink:type="simple"><person-group person-group-type="author"><name name-style="western"><surname>Holm</surname><given-names>L. G.</given-names></name><name name-style="western"><surname>Pancho</surname><given-names>J. V.</given-names></name><name name-style="western"><surname>Herberger</surname><given-names>J. P.</given-names></name><name name-style="western"><surname>Plucknett</surname><given-names>D. L.</given-names></name></person-group><year>1979</year><source>A geographical atlas of world weeds</source><publisher-name>John Wiley and Sons</publisher-name><publisher-loc>New York</publisher-loc><size units="page">391</size></element-citation></ref><ref id="B7639794"><element-citation xmlns:xlink="http://www.w3.org/1999/xlink" publication-type="article" xlink:type="simple"><person-group person-group-type="author"><name name-style="western"><surname>Fedtschenko</surname><given-names>B. A.</given-names></name></person-group><year>1915</year><article-title>List of weedy plants of Turkestan</article-title><source>Botanicheskie Materialy Gerbariya Imperatorskogo Botanicheskogo Sada Petra Velikogo</source><volume>1</volume><fpage>1</fpage><lpage>81</lpage><comment content-type="language">Russian</comment></element-citation></ref><ref id="B7552064"><element-citation xmlns:xlink="http://www.w3.org/1999/xlink" publication-type="article" xlink:type="simple"><person-group person-group-type="author"><name name-style="western"><surname>Webb</surname><given-names>D. A.</given-names></name></person-group><year>1985</year><article-title>What are the criteria for presuming native status?</article-title><source>Watsonia</source><volume>15</volume><fpage>231</fpage><lpage>236</lpage></element-citation></ref><ref id="B7479455"><element-citation xmlns:xlink="http://www.w3.org/1999/xlink" publication-type="chapter" xlink:type="simple"><person-group person-group-type="author"><name name-style="western"><surname>Spota</surname><given-names>E. I.</given-names></name></person-group><year>1960</year><chapter-title><italic><tp:taxon-name><tp:taxon-name-part taxon-name-part-type="genus" reg="Solanum">Solanum</tp:taxon-name-part></tp:taxon-name></italic> L., <italic><tp:taxon-name><tp:taxon-name-part taxon-name-part-type="genus" reg="Physalis">Physalis</tp:taxon-name-part></tp:taxon-name></italic> L.</chapter-title><person-group person-group-type="editor"><name name-style="western"><surname>Vvedensky</surname><given-names>A. I.</given-names></name></person-group><source>Flora of the Kirghiz SSR</source><volume>Vol. 9</volume><publisher-name>Academy of Sciences of the Kirghiz SSR</publisher-name><publisher-loc>Bishkek</publisher-loc><size units="page">172-179, 181-184</size><comment content-type="language">Russian</comment></element-citation></ref><ref id="B7552133"><element-citation xmlns:xlink="http://www.w3.org/1999/xlink" publication-type="book" xlink:type="simple"><person-group person-group-type="author"><name name-style="western"><surname>Deza</surname><given-names>M. I.</given-names></name></person-group><year>1983</year><source>Weedy plants of Kirghizia</source><publisher-name>Kyrgyzstan</publisher-name><publisher-loc>Frunze</publisher-loc><size units="page">152</size><comment content-type="language">Russian</comment></element-citation></ref><ref id="B7552115"><element-citation xmlns:xlink="http://www.w3.org/1999/xlink" publication-type="article" xlink:type="simple"><person-group person-group-type="author"><name name-style="western"><surname>Chandra Sekar</surname><given-names>K.</given-names></name><name name-style="western"><surname>Manikandan</surname><given-names>R.</given-names></name><name name-style="western"><surname>Srivastava</surname><given-names>S. K.</given-names></name></person-group><year>2012</year><article-title>Invasive alien plants of Uttarakhand Himalaya</article-title><source>Proceedings of the National Academy of Sciences, India. Section B: Biological Sciences</source><volume>82</volume><issue>3</issue><fpage>375</fpage><lpage>383</lpage><pub-id pub-id-type="doi">10.1007/s40011-012-0040-2</pub-id></element-citation></ref><ref id="B7478418"><element-citation xmlns:xlink="http://www.w3.org/1999/xlink" publication-type="website" xlink:type="simple"><person-group person-group-type="author"><name name-style="western"><surname>PoWo</surname></name></person-group><article-title>Plants of the World online</article-title><uri xlink:type="simple">http://powo.science.kew.org/</uri><date-in-citation content-type="access-date">2021-09-21T00:00:00+03:00</date-in-citation></element-citation></ref><ref id="B7552091"><element-citation xmlns:xlink="http://www.w3.org/1999/xlink" publication-type="article" xlink:type="simple"><person-group person-group-type="author"><name name-style="western"><surname>Bvenura</surname><given-names>Callistus</given-names></name><name name-style="western"><surname>Afolayan</surname><given-names>Anthony J.</given-names></name></person-group><year>2014</year><article-title>Ethnobotanical survey of wild vegetables in Mbashe and Nkonkobe municipalities, Eastern Cape Province, South Africa</article-title><source>Acta Botanica Gallica</source><volume>161</volume><issue>2</issue><fpage>189</fpage><lpage>199</lpage><pub-id pub-id-type="doi">10.1080/12538078.2014.909327</pub-id></element-citation></ref><ref id="B7552082"><element-citation xmlns:xlink="http://www.w3.org/1999/xlink" publication-type="article" xlink:type="simple"><person-group person-group-type="author"><name name-style="western"><surname>Essack</surname><given-names>Humaira</given-names></name><name name-style="western"><surname>Odhav</surname><given-names>Bharti</given-names></name><name name-style="western"><surname>Mellem</surname><given-names>J. J.</given-names></name></person-group><year>2017</year><article-title>Screening of traditional South African leafy vegetables for specific anti-nutritional factors before and after processing</article-title><source>Food Science and Technology</source><volume>37</volume><issue>3</issue><fpage>462</fpage><lpage>471</lpage><pub-id pub-id-type="doi">10.1590/1678-457x.20416</pub-id></element-citation></ref><ref id="B7552073"><element-citation xmlns:xlink="http://www.w3.org/1999/xlink" publication-type="article" xlink:type="simple"><person-group person-group-type="author"><name name-style="western"><surname>Sangija</surname><given-names>Frank</given-names></name><name name-style="western"><surname>Martin</surname><given-names>Haikael</given-names></name><name name-style="western"><surname>Matemu</surname><given-names>Athanasia</given-names></name></person-group><year>2021</year><article-title>African nightshades (<italic><tp:taxon-name><tp:taxon-name-part taxon-name-part-type="genus" reg="Solanum">Solanum</tp:taxon-name-part><tp:taxon-name-part taxon-name-part-type="species" reg="nigrum">nigrum</tp:taxon-name-part></tp:taxon-name></italic> complex): The potential contribution to human nutrition and livelihoods in sub‐Saharan Africa</article-title><source>Comprehensive Reviews in Food Science and Food Safety</source><volume>20</volume><issue>4</issue><fpage>3284</fpage><lpage>3318</lpage><pub-id pub-id-type="doi">10.1111/1541-4337.12756</pub-id></element-citation></ref><ref id="B7562092"><element-citation xmlns:xlink="http://www.w3.org/1999/xlink" publication-type="article" xlink:type="simple"><person-group person-group-type="author"><name name-style="western"><surname>Poczai</surname><given-names>Péter</given-names></name><name name-style="western"><surname>Hyvönen</surname><given-names>Jaakko</given-names></name></person-group><year>2010</year><article-title>On the origin of <italic><tp:taxon-name><tp:taxon-name-part taxon-name-part-type="genus" reg="Solanum">Solanum</tp:taxon-name-part><tp:taxon-name-part taxon-name-part-type="species" reg="nigrum">nigrum</tp:taxon-name-part></tp:taxon-name></italic>: can networks help?</article-title><source>Molecular Biology Reports</source><volume>38</volume><issue>2</issue><fpage>1171</fpage><lpage>1185</lpage><pub-id pub-id-type="doi">10.1007/s11033-010-0215-y</pub-id></element-citation></ref><ref id="B7552105"><element-citation xmlns:xlink="http://www.w3.org/1999/xlink" publication-type="article" xlink:type="simple"><person-group person-group-type="author"><name name-style="western"><surname>Fedtschenko</surname><given-names>O. A.</given-names></name><name name-style="western"><surname>Fedtschenko</surname><given-names>B. A.</given-names></name></person-group><year>1913</year><article-title>Conspectus florae Turkestanicae</article-title><source>Izvestia Turkestanskogo Otdela Imperatorskogo Russkogo Geograficheskogo Obschestva</source><volume>6</volume><issue>Supplement 5</issue><fpage>1</fpage><lpage>200</lpage><comment content-type="language">Russian</comment></element-citation></ref><ref id="B7573529"><element-citation xmlns:xlink="http://www.w3.org/1999/xlink" publication-type="article" xlink:type="simple"><person-group person-group-type="author"><name name-style="western"><surname>Rösch</surname><given-names>Manfred</given-names></name></person-group><year>1998</year><article-title>The history of crops and crop weeds in south-western Germany from the Neolithic period to modern times, as shown by archaeobotanical evidence</article-title><source>Vegetation History and Archaeobotany</source><volume>7</volume><issue>2</issue><fpage>109</fpage><lpage>125</lpage><pub-id pub-id-type="doi">10.1007/bf01373928</pub-id></element-citation></ref><ref id="B7479578"><element-citation xmlns:xlink="http://www.w3.org/1999/xlink" publication-type="chapter" xlink:type="simple"><person-group person-group-type="author"><name name-style="western"><surname>Cherniakovskaya</surname><given-names>E. G.</given-names></name></person-group><year>1935</year><chapter-title><tp:taxon-name><tp:taxon-name-part taxon-name-part-type="family">Solanaceae</tp:taxon-name-part></tp:taxon-name> Juss.</chapter-title><person-group person-group-type="editor"><name name-style="western"><surname>Keller</surname><given-names>B. A.</given-names></name><name name-style="western"><surname>Lyubimenko</surname><given-names>V. N.</given-names></name><name name-style="western"><surname>Maltsev</surname><given-names>A. I.</given-names></name><name name-style="western"><surname>Fedtschenko</surname><given-names>B. A.</given-names></name><name name-style="western"><surname>Schischkin</surname><given-names>B. K.</given-names></name><name name-style="western"><surname>Rozhevitz</surname><given-names>R. Y.</given-names></name><name name-style="western"><surname>Kamensky</surname><given-names>K. V.</given-names></name><name name-style="western"><surname>Iljin</surname><given-names>M. M.</given-names></name></person-group><source>Weedy flora of the USSR</source><volume>4</volume><publisher-name>Academy of Sciences of the USSR</publisher-name><publisher-loc>Moscow &amp; Leningrad</publisher-loc><size units="page">83-97</size><comment content-type="language">Russian</comment></element-citation></ref><ref id="B7552124"><element-citation xmlns:xlink="http://www.w3.org/1999/xlink" publication-type="article" xlink:type="simple"><person-group person-group-type="author"><name name-style="western"><surname>Ogg</surname><given-names>A. G.</given-names></name><name name-style="western"><surname>Rogers</surname><given-names>B. S.</given-names></name><name name-style="western"><surname>Schilling</surname><given-names>E. E.</given-names></name></person-group><year>1981</year><article-title>Characterization of Black Nightshade (<italic><tp:taxon-name><tp:taxon-name-part taxon-name-part-type="genus" reg="Solanum">Solanum</tp:taxon-name-part><tp:taxon-name-part taxon-name-part-type="species" reg="nigrum">nigrum</tp:taxon-name-part></tp:taxon-name></italic>) and related species in the United States</article-title><source>Weed Science</source><volume>29</volume><issue>1</issue><fpage>27</fpage><lpage>32</lpage><pub-id pub-id-type="doi">10.1017/s0043174500025789</pub-id></element-citation></ref></ref-list></tp:taxon-treatment>
