# Supplementary material for: The first checklist of alien vascular plants of Kyrgyzstan, with new records and critical evaluation of earlier data. Contribution 2
Source: Biodivers Data J. 2022 Mar 24;10:e80804. doi: 10.3897/BDJ.10.e80804 (PMC8971126; doi:10.3897/BDJ.10.e80804)
Supplement: XML Treatment for Solanum villosum [file BDJ.10.e80804-treatment11.xml]

<!DOCTYPE tp:taxon-treatment
  PUBLIC "-//TaxonX//DTD Taxonomic Treatment Publishing DTD v0 20100105//EN" "tax-treatment-NSO.dtd">
<tp:taxon-treatment xmlns:tp="http://www.plazi.org/taxpub"><tp:treatment-meta><mixed-citation publication-type="journal"><person-group><name><surname>Sennikov</surname><given-names>Alexander</given-names></name><name><surname>Lazkov</surname><given-names>Georgy</given-names></name></person-group><article-title>The first checklist of alien vascular plants of Kyrgyzstan, with new records and critical evaluation of earlier data. Contribution 2</article-title><source>Biodivers Data J</source><day>24</day><month>03</month><year>2022</year><volume>10</volume><pub-id pub-id-type="doi">10.3897/BDJ.10.e80804</pub-id></mixed-citation></tp:treatment-meta><tp:nomenclature><tp:taxon-name>
            <object-id xmlns:xlink="http://www.w3.org/1999/xlink" content-type="arpha" xlink:type="simple">5FCA71F3-E92B-5F0F-B7D1-E89D55D7BBEB</object-id>
            <tp:taxon-name-part taxon-name-part-type="genus">Solanum</tp:taxon-name-part>
            <tp:taxon-name-part taxon-name-part-type="species">villosum</tp:taxon-name-part>
            <object-id xmlns:xlink="http://www.w3.org/1999/xlink" xlink:type="simple" object-id-type="IPNI">urn:lsid:ipni.org:names:285344-2</object-id>
          </tp:taxon-name><tp:taxon-authority>Mill. 1768</tp:taxon-authority><tp:nomenclature-citation-list><tp:nomenclature-citation><tp:taxon-name>
                <tp:taxon-name-part taxon-name-part-type="genus" reg="Solanum">Solanum</tp:taxon-name-part>
                <tp:taxon-name-part taxon-name-part-type="species" reg="villosum">villosum</tp:taxon-name-part>
              </tp:taxon-name><comment> Mill., Gard. Dict., ed. 8: <italic><tp:taxon-name><tp:taxon-name-part taxon-name-part-type="genus" reg="Solanum">Solanum</tp:taxon-name-part></tp:taxon-name></italic> no. 2 (1768).</comment></tp:nomenclature-citation><tp:nomenclature-citation><tp:taxon-name>
                <tp:taxon-name-part taxon-name-part-type="genus">Solanum</tp:taxon-name-part>
                <tp:taxon-name-part taxon-name-part-type="species">villosum</tp:taxon-name-part>
              </tp:taxon-name><comment> <italic><tp:taxon-name><tp:taxon-name-part taxon-name-part-type="genus" reg="Solanum">Solanum</tp:taxon-name-part><tp:taxon-name-part taxon-name-part-type="species" reg="luteum">luteum</tp:taxon-name-part></tp:taxon-name></italic><italic><tp:taxon-name><tp:taxon-name-part taxon-name-part-type="genus" reg="Solanum">Solanum</tp:taxon-name-part></tp:taxon-name></italic></comment></tp:nomenclature-citation><tp:nomenclature-citation><tp:taxon-name>
                <tp:taxon-name-part taxon-name-part-type="genus">Solanum</tp:taxon-name-part>
                <tp:taxon-name-part taxon-name-part-type="species">villosum</tp:taxon-name-part>
              </tp:taxon-name><comment> <italic><tp:taxon-name><tp:taxon-name-part taxon-name-part-type="genus" reg="Solanum">Solanum</tp:taxon-name-part><tp:taxon-name-part taxon-name-part-type="species" reg="olgae">olgae</tp:taxon-name-part></tp:taxon-name></italic></comment></tp:nomenclature-citation><tp:nomenclature-citation><tp:taxon-name>
                <tp:taxon-name-part taxon-name-part-type="genus">Solanum</tp:taxon-name-part>
                <tp:taxon-name-part taxon-name-part-type="species">villosum</tp:taxon-name-part>
              </tp:taxon-name><comment> <italic><tp:taxon-name><tp:taxon-name-part taxon-name-part-type="genus" reg="Solanum">Solanum</tp:taxon-name-part><tp:taxon-name-part taxon-name-part-type="species" reg="pseudoflavum">pseudoflavum</tp:taxon-name-part></tp:taxon-name></italic></comment></tp:nomenclature-citation></tp:nomenclature-citation-list></tp:nomenclature><tp:treatment-sec sec-type="Diagnosis"><title>Diagnosis</title><p>Calyx lobes strongly reflected (<xref ref-type="bibr" rid="B7552040">Särkinen et al. 2018</xref>); fruits yellow, orange-red or dark red (Fig. <xref ref-type="fig" rid="F7562235">26</xref>); foliage green (<xref ref-type="bibr" rid="B7454329">Kovalevskaya 1987</xref>).</p></tp:treatment-sec><tp:treatment-sec sec-type="Distribution"><title>Distribution</title><sec sec-type="Native distribution"><title>Native distribution</title><p>Southern Europe, Mediterranean, Southern Asia from Asia Minor to China, Africa. In Central Asia, the species is considered native in Turkmenistan, where it was recorded abundantly from riversides in the mountains (as <italic><tp:taxon-name><tp:taxon-name-part taxon-name-part-type="genus" reg="Solanum">Solanum</tp:taxon-name-part><tp:taxon-name-part taxon-name-part-type="species" reg="nigrum">nigrum</tp:taxon-name-part></tp:taxon-name></italic> s.l.: <xref ref-type="bibr" rid="B7552051">Pojarkova 1954b</xref>).</p></sec><sec sec-type="Secondary distribution"><title>Secondary distribution</title><p>Archaeophyte in Boreal and Central Europe, Northern and Central Asia and South Africa; neophyte in North America and Australia.</p></sec><sec sec-type="Distribution in Central Asia"><title>Distribution in Central Asia</title><p>Native in Turkmenistan, alien in Kazakhstan, Kyrgyzstan, Tajikistan, Uzbekistan.</p><p>Similarly to <italic><tp:taxon-name><tp:taxon-name-part taxon-name-part-type="genus" reg="Solanum">Solanum</tp:taxon-name-part><tp:taxon-name-part taxon-name-part-type="species" reg="nigrum">nigrum</tp:taxon-name-part></tp:taxon-name></italic>, we consider <italic><tp:taxon-name><tp:taxon-name-part taxon-name-part-type="genus" reg="Solanum">S.</tp:taxon-name-part><tp:taxon-name-part taxon-name-part-type="species" reg="villosum">villosum</tp:taxon-name-part></tp:taxon-name></italic> as alien in Central Asia north of Turkmenistan because of its occurring exclusively on cultivated lands or in ruderal habitats (<xref ref-type="bibr" rid="B7479455">Spota 1960</xref>, <xref ref-type="bibr" rid="B7454329">Kovalevskaya 1987</xref>). <xref ref-type="bibr" rid="B7561201">Pojarkova (1955a)</xref> considered riversides as a native habitat of the species in the southern part of Central Asia.</p></sec><sec sec-type="Distribution in Kyrgyzstan"><title>Distribution in Kyrgyzstan</title><p>Western Tian-Shan, Northern Tian-Shan, Alay-Turkestan (Fig. <xref ref-type="fig" rid="F7632467">27</xref>).</p><p>The species occurs in major agricultural territories: the Fergana Depression, the Chü Depression and the Ysyk-Köl Depression (<xref ref-type="bibr" rid="B7479455">Spota 1960</xref>, <xref ref-type="bibr" rid="B7454350">Lazkov and Sultanova 2014</xref>). It was collected at altitudes between 600 and 1800 m above sea level.</p></sec></tp:treatment-sec><tp:treatment-sec sec-type="Ecology"><title>Ecology</title><p>Forest margins and riversides in the native distribution area; disturbed open places, cultivated lands, ruderal places, riversides in the secondary distribution area.</p></tp:treatment-sec><tp:treatment-sec sec-type="Biology"><title>Biology</title><p>Annual or short-lived perennial, with a taproot and numerous lateral roots.</p></tp:treatment-sec><tp:treatment-sec sec-type="Taxon discussion"><title>Taxon discussion</title><p><xref ref-type="bibr" rid="B7561201">Pojarkova (1955a)</xref> and <xref ref-type="bibr" rid="B7561214">Pojarkova (1955b)</xref> subdivided <italic><tp:taxon-name><tp:taxon-name-part taxon-name-part-type="genus" reg="Solanum">Solanum</tp:taxon-name-part><tp:taxon-name-part taxon-name-part-type="species" reg="villosum">villosum</tp:taxon-name-part></tp:taxon-name></italic> in Central Asia into three narrowly defined species. Besides <italic><tp:taxon-name><tp:taxon-name-part taxon-name-part-type="genus" reg="Solanum">S.</tp:taxon-name-part><tp:taxon-name-part taxon-name-part-type="species" reg="luteum">luteum</tp:taxon-name-part></tp:taxon-name></italic>, which Pojarkova recognised as a densely glandular variant, the plants without glandular pubescence were treated as <italic><tp:taxon-name><tp:taxon-name-part taxon-name-part-type="genus" reg="Solanum">S.</tp:taxon-name-part><tp:taxon-name-part taxon-name-part-type="species" reg="pseudoflavum">pseudoflavum</tp:taxon-name-part></tp:taxon-name></italic> (leaves larger, subentire) and <italic><tp:taxon-name><tp:taxon-name-part taxon-name-part-type="genus" reg="Solanum">S.</tp:taxon-name-part><tp:taxon-name-part taxon-name-part-type="species" reg="olgae">olgae</tp:taxon-name-part></tp:taxon-name></italic> (leaves smaller, repandly dentate). The latter two have already been synonymised by <xref ref-type="bibr" rid="B7479455">Spota (1960)</xref> and <xref ref-type="bibr" rid="B7454266">Kovalevskaya (1961)</xref>.</p><p>The densely glandular variant occurs in scattered localities in Kazakhstan and Turkmenistan (<xref ref-type="bibr" rid="B7454329">Kovalevskaya 1987</xref>).</p></tp:treatment-sec><tp:treatment-sec sec-type="Notes"><title>Notes</title><p><italic><tp:taxon-name><tp:taxon-name-part taxon-name-part-type="genus" reg="Solanum">Solanum</tp:taxon-name-part><tp:taxon-name-part taxon-name-part-type="species" reg="villosum">villosum</tp:taxon-name-part></tp:taxon-name></italic> seems to be an evolutionary derivative of <italic><tp:taxon-name><tp:taxon-name-part taxon-name-part-type="genus" reg="Solanum">S.</tp:taxon-name-part><tp:taxon-name-part taxon-name-part-type="species" reg="americanum">americanum</tp:taxon-name-part></tp:taxon-name></italic> Mill. (<xref ref-type="bibr" rid="B7562092">Poczai and Hyvönen 2010</xref>). Both species are edible and used by humans throughout their ranges (<xref ref-type="bibr" rid="B7552040">Särkinen et al. 2018</xref>). <italic><tp:taxon-name><tp:taxon-name-part taxon-name-part-type="genus" reg="Solanum">Solanum</tp:taxon-name-part><tp:taxon-name-part taxon-name-part-type="species" reg="americanum">americanum</tp:taxon-name-part></tp:taxon-name></italic> is native to the New World but distributed as native also in the tropical and subtropical Old World, i.e. Africa, India, Malesia and Australia; this distribution indicates that <italic><tp:taxon-name><tp:taxon-name-part taxon-name-part-type="genus" reg="Solanum">S.</tp:taxon-name-part><tp:taxon-name-part taxon-name-part-type="species" reg="americanum">americanum</tp:taxon-name-part></tp:taxon-name></italic> may have been human-dispersed from the New World in prehistorical times, similarly to (or together with) <italic><tp:taxon-name><tp:taxon-name-part taxon-name-part-type="genus" reg="Datura">Datura</tp:taxon-name-part><tp:taxon-name-part taxon-name-part-type="species" reg="metel">metel</tp:taxon-name-part></tp:taxon-name></italic> L. (<xref ref-type="bibr" rid="B7562049">Geeta and Gharaibeh 2007</xref>). Since <italic><tp:taxon-name><tp:taxon-name-part taxon-name-part-type="genus" reg="Solanum">S.</tp:taxon-name-part><tp:taxon-name-part taxon-name-part-type="species" reg="villosum">villosum</tp:taxon-name-part></tp:taxon-name></italic> may have originated directly from <italic><tp:taxon-name><tp:taxon-name-part taxon-name-part-type="genus" reg="Solanum">S.</tp:taxon-name-part><tp:taxon-name-part taxon-name-part-type="species" reg="americanum">americanum</tp:taxon-name-part></tp:taxon-name></italic> by autoallopolyploidisation (<xref ref-type="bibr" rid="B7562092">Poczai and Hyvönen 2010</xref>), its ancient cultigenous origin and human-mediated dispersal is quite likely.</p></tp:treatment-sec><tp:treatment-sec sec-type="Introduction to Kyrgyzstan"><title>Introduction to Kyrgyzstan</title><sec sec-type="Period of introduction"><title>Period of introduction</title><p>Archaeophyte.</p><p>This species was known from the whole of Central Asia from the beginning of its botanical exploration (<xref ref-type="bibr" rid="B7561214">Pojarkova 1955b</xref>). The time of its introduction is uncertain.</p></sec><sec sec-type="Pathways of introduction"><title>Pathways of introduction</title><p>Escape from confinement: Agriculture.</p><p>The species is especially abundant in Southern Europe, Central and Southern Asia and Africa, where it has been traditionally used as a fruit or leaf vegetable (<xref ref-type="bibr" rid="B7479578">Cherniakovskaya 1935</xref>, <xref ref-type="bibr" rid="B7561201">Pojarkova 1955a</xref>, <xref ref-type="bibr" rid="B7573511">Baranov 1967</xref>, <xref ref-type="bibr" rid="B7573520">Defelice 2003</xref>, <xref ref-type="bibr" rid="B7561223">Njau Mwai et al. 2007</xref>, <xref ref-type="bibr" rid="B7552040">Särkinen et al. 2018</xref>). It was known in Chinese cultivation in the Russian Far East during the 19th century (<xref ref-type="bibr" rid="B7634509">Schischkin 1936</xref>). For this reason, we assume that the species was introduced intentionally as a cultivated plant, rather than unintentionally as a weed. Its current weedy status seems to be secondary.</p><p>Further dispersal occurs with water, contaminated seed and soil, in the same way as <italic><tp:taxon-name><tp:taxon-name-part taxon-name-part-type="genus" reg="Solanum">Solanum</tp:taxon-name-part><tp:taxon-name-part taxon-name-part-type="species" reg="nigrum">nigrum</tp:taxon-name-part></tp:taxon-name></italic>.</p></sec><sec sec-type="Invasion status"><title>Invasion status</title><p>Naturalised. The species was noted as a weed in gardens and on fields, locally common but seemingly not truly noxious (<xref ref-type="bibr" rid="B7479455">Spota 1960</xref>).</p></sec><sec sec-type="Evidence of impact"><title>Evidence of impact</title><p>Agriculture - major impact (locally common weed of crops, in fields and gardens). Native ecosystems - minor impact (occurring along streams and water bodies near populated places). Urban areas - moderate impact (ruderal occurrence).</p></sec><sec sec-type="Trend"><title>Trend</title><p>Stable (inferred).</p></sec></tp:treatment-sec><tp:treatment-sec><!--Section generated to contain objects referenced in tp:taxon-treatment.--><fig id="F7562235" position="float" orientation="portrait"><object-id xmlns:xlink="http://www.w3.org/1999/xlink" content-type="arpha" xlink:type="simple">ECBA1B09-F50C-5E3D-9743-EC501D6C05DB</object-id><object-id xmlns:xlink="http://www.w3.org/1999/xlink" content-type="doi" xlink:type="simple">10.3897/BDJ.10.e80804.figure26</object-id><label>Figure 26.</label><caption><p><italic><tp:taxon-name><tp:taxon-name-part taxon-name-part-type="genus" reg="Solanum">Solanum</tp:taxon-name-part><tp:taxon-name-part taxon-name-part-type="species" reg="villosum">villosum</tp:taxon-name-part></tp:taxon-name></italic> in flower and fruit in Tashkent, Uzbekistan (photo by T. Tillaev, 16 November 2011). Source: https://www.plantarium.ru/page/image/id/434617.html (<xref ref-type="bibr" rid="B7453095">Plantarium 2021</xref>).</p></caption><graphic xmlns:xlink="http://www.w3.org/1999/xlink" xlink:href="bdj-10-e80804-g026.jpg" position="float" id="oo_611293.jpg" orientation="portrait" xlink:type="simple"><uri content-type="original_file" xlink:type="simple">https://binary.pensoft.net/fig/611293</uri></graphic></fig><fig id="F7632467" position="float" orientation="portrait"><object-id xmlns:xlink="http://www.w3.org/1999/xlink" content-type="arpha" xlink:type="simple">EF91777A-CBAC-57E1-829F-CDE3C5D6C4C0</object-id><object-id xmlns:xlink="http://www.w3.org/1999/xlink" content-type="doi" xlink:type="simple">10.3897/BDJ.10.e80804.figure27</object-id><label>Figure 27.</label><caption><p>Distribution of <italic><tp:taxon-name><tp:taxon-name-part taxon-name-part-type="genus" reg="Solanum">Solanum</tp:taxon-name-part><tp:taxon-name-part taxon-name-part-type="species" reg="villosum">villosum</tp:taxon-name-part></tp:taxon-name></italic> in Kyrgyzstan.</p></caption><graphic xmlns:xlink="http://www.w3.org/1999/xlink" xlink:href="bdj-10-e80804-g027.png" position="float" id="oo_632503.png" orientation="portrait" xlink:type="simple"><uri content-type="original_file" xlink:type="simple">https://binary.pensoft.net/fig/632503</uri></graphic></fig></tp:treatment-sec><ref-list><ref id="B7552040"><element-citation xmlns:xlink="http://www.w3.org/1999/xlink" publication-type="article" xlink:type="simple"><person-group person-group-type="author"><name name-style="western"><surname>Särkinen</surname><given-names>Tiina</given-names></name><name name-style="western"><surname>Poczai</surname><given-names>Peter</given-names></name><name name-style="western"><surname>Barboza</surname><given-names>G. E.</given-names></name><name name-style="western"><surname>van der Weerden</surname><given-names>G. M.</given-names></name><name name-style="western"><surname>Baden</surname><given-names>Maria</given-names></name><name name-style="western"><surname>Knapp</surname><given-names>Sandra</given-names></name></person-group><year>2018</year><article-title>A revision of the Old World Black Nightshades (Morelloid clade of <italic><tp:taxon-name><tp:taxon-name-part taxon-name-part-type="genus" reg="Solanum">Solanum</tp:taxon-name-part></tp:taxon-name></italic> L., <tp:taxon-name><tp:taxon-name-part taxon-name-part-type="family">Solanaceae</tp:taxon-name-part></tp:taxon-name>)</article-title><source>PhytoKeys</source><volume>106</volume><fpage>1</fpage><lpage>223</lpage><pub-id pub-id-type="doi">10.3897/phytokeys.106.21991</pub-id></element-citation></ref><ref id="B7453095"><element-citation xmlns:xlink="http://www.w3.org/1999/xlink" publication-type="website" xlink:type="simple"><person-group person-group-type="author"><name name-style="western"><surname>Plantarium</surname></name></person-group><article-title>Plants and lichens of Russia and neighboring countries: open online galleries and plant identification guide</article-title><uri xlink:type="simple">https://www.plantarium.ru/lang/en.html</uri><date-in-citation content-type="access-date">2021-07-12T00:00:00+03:00</date-in-citation></element-citation></ref><ref id="B7454329"><element-citation xmlns:xlink="http://www.w3.org/1999/xlink" publication-type="chapter" xlink:type="simple"><person-group person-group-type="author"><name name-style="western"><surname>Kovalevskaya</surname><given-names>S. S.</given-names></name></person-group><year>1987</year><chapter-title><tp:taxon-name><tp:taxon-name-part taxon-name-part-type="family">Solanaceae</tp:taxon-name-part></tp:taxon-name> Juss.</chapter-title><person-group person-group-type="editor"><name name-style="western"><surname>Adylov</surname><given-names>T. A.</given-names></name></person-group><source>Manual of vascular plants of Central Asia</source><volume>Vol. 9</volume><publisher-name>Science Publishers</publisher-name><publisher-loc>Tashkent</publisher-loc><size units="page">175-188</size><comment content-type="language">Russian</comment></element-citation></ref><ref id="B7552051"><element-citation xmlns:xlink="http://www.w3.org/1999/xlink" publication-type="chapter" xlink:type="simple"><person-group person-group-type="author"><name name-style="western"><surname>Pojarkova</surname><given-names>A. I.</given-names></name></person-group><year>1954</year><chapter-title><tp:taxon-name><tp:taxon-name-part taxon-name-part-type="family">Solanaceae</tp:taxon-name-part></tp:taxon-name> (pro parte majore)</chapter-title><person-group person-group-type="editor"><name name-style="western"><surname>Nikitin</surname><given-names>V. V.</given-names></name></person-group><source>Flora of Turkmenia</source><volume>Vol.6</volume><publisher-name>Academy of Sciences of the Turkmenian SSR</publisher-name><publisher-loc>Ashgabat</publisher-loc><size units="page">229-245</size><comment content-type="language">Russian</comment></element-citation></ref><ref id="B7479455"><element-citation xmlns:xlink="http://www.w3.org/1999/xlink" publication-type="chapter" xlink:type="simple"><person-group person-group-type="author"><name name-style="western"><surname>Spota</surname><given-names>E. I.</given-names></name></person-group><year>1960</year><chapter-title><italic><tp:taxon-name><tp:taxon-name-part taxon-name-part-type="genus" reg="Solanum">Solanum</tp:taxon-name-part></tp:taxon-name></italic> L., <italic><tp:taxon-name><tp:taxon-name-part taxon-name-part-type="genus" reg="Physalis">Physalis</tp:taxon-name-part></tp:taxon-name></italic> L.</chapter-title><person-group person-group-type="editor"><name name-style="western"><surname>Vvedensky</surname><given-names>A. I.</given-names></name></person-group><source>Flora of the Kirghiz SSR</source><volume>Vol. 9</volume><publisher-name>Academy of Sciences of the Kirghiz SSR</publisher-name><publisher-loc>Bishkek</publisher-loc><size units="page">172-179, 181-184</size><comment content-type="language">Russian</comment></element-citation></ref><ref id="B7561201"><element-citation xmlns:xlink="http://www.w3.org/1999/xlink" publication-type="chapter" xlink:type="simple"><person-group person-group-type="author"><name name-style="western"><surname>Pojarkova</surname><given-names>A. I.</given-names></name></person-group><year>1955</year><chapter-title><tp:taxon-name><tp:taxon-name-part taxon-name-part-type="family">Solanaceae</tp:taxon-name-part></tp:taxon-name> (pro parte majore)</chapter-title><person-group person-group-type="editor"><name name-style="western"><surname>Schischkin</surname><given-names>B. K.</given-names></name><name name-style="western"><surname>Bobrov</surname><given-names>E. G.</given-names></name></person-group><source>Flora of the USSR</source><volume>Vol. 22</volume><publisher-name>Academy of Sciences of the USSR</publisher-name><publisher-loc>Moscow &amp; Leningrad</publisher-loc><size units="page">1-116</size><comment content-type="language">Russian</comment></element-citation></ref><ref id="B7454350"><element-citation xmlns:xlink="http://www.w3.org/1999/xlink" publication-type="book" xlink:type="simple"><person-group person-group-type="author"><name name-style="western"><surname>Lazkov</surname><given-names>G. A.</given-names></name><name name-style="western"><surname>Sultanova</surname><given-names>B. A.</given-names></name></person-group><year>2014</year><source>Inventory of the flora of Kyrgyzstan: Vascular plants</source><publisher-name>United Nations Development Programme</publisher-name><publisher-loc>Bishkek</publisher-loc><size units="page">126</size><comment content-type="language">Russian</comment></element-citation></ref><ref id="B7561214"><element-citation xmlns:xlink="http://www.w3.org/1999/xlink" publication-type="article" xlink:type="simple"><person-group person-group-type="author"><name name-style="western"><surname>Pojarkova</surname><given-names>A. I.</given-names></name></person-group><year>1955</year><article-title>New species of <italic><tp:taxon-name><tp:taxon-name-part taxon-name-part-type="genus" reg="Solanum">Solanum</tp:taxon-name-part></tp:taxon-name></italic> from the USSR</article-title><source>Botanicheskie Materialy Gerbariya Botanicheskogo Instituta Imeni V. L. Komarova Akademii Nauk SSSR</source><volume>17</volume><fpage>328</fpage><lpage>340</lpage><comment content-type="language">Latin and Russian</comment></element-citation></ref><ref id="B7454266"><element-citation xmlns:xlink="http://www.w3.org/1999/xlink" publication-type="chapter" xlink:type="simple"><person-group person-group-type="author"><name name-style="western"><surname>Kovalevskaya</surname><given-names>S. S.</given-names></name></person-group><year>1961</year><chapter-title><tp:taxon-name><tp:taxon-name-part taxon-name-part-type="family">Solanaceae</tp:taxon-name-part></tp:taxon-name> Juss.</chapter-title><person-group person-group-type="editor"><name name-style="western"><surname>Vvedensky</surname><given-names>A. I.</given-names></name></person-group><source>Flora of Uzbekistan</source><volume>Vol. 5</volume><publisher-name>Academy of Sciences of the Uzbek SSR</publisher-name><publisher-loc>Tashkent</publisher-loc><size units="page">416-445</size><comment content-type="language">Russian</comment></element-citation></ref><ref id="B7562092"><element-citation xmlns:xlink="http://www.w3.org/1999/xlink" publication-type="article" xlink:type="simple"><person-group person-group-type="author"><name name-style="western"><surname>Poczai</surname><given-names>Péter</given-names></name><name name-style="western"><surname>Hyvönen</surname><given-names>Jaakko</given-names></name></person-group><year>2010</year><article-title>On the origin of <italic><tp:taxon-name><tp:taxon-name-part taxon-name-part-type="genus" reg="Solanum">Solanum</tp:taxon-name-part><tp:taxon-name-part taxon-name-part-type="species" reg="nigrum">nigrum</tp:taxon-name-part></tp:taxon-name></italic>: can networks help?</article-title><source>Molecular Biology Reports</source><volume>38</volume><issue>2</issue><fpage>1171</fpage><lpage>1185</lpage><pub-id pub-id-type="doi">10.1007/s11033-010-0215-y</pub-id></element-citation></ref><ref id="B7562049"><element-citation xmlns:xlink="http://www.w3.org/1999/xlink" publication-type="article" xlink:type="simple"><person-group person-group-type="author"><name name-style="western"><surname>Geeta</surname><given-names>R.</given-names></name><name name-style="western"><surname>Gharaibeh</surname><given-names>Waleed</given-names></name></person-group><year>2007</year><article-title>Historical evidence for a pre-Columbian presence of <italic><tp:taxon-name><tp:taxon-name-part taxon-name-part-type="genus" reg="Datura">Datura</tp:taxon-name-part></tp:taxon-name></italic> in the Old World and implications for a first millennium transfer from the New World</article-title><source>Journal of Biosciences</source><volume>32</volume><fpage>1227</fpage><lpage>1244</lpage><pub-id pub-id-type="doi">10.1007/s12038-007-0132-y</pub-id></element-citation></ref><ref id="B7479578"><element-citation xmlns:xlink="http://www.w3.org/1999/xlink" publication-type="chapter" xlink:type="simple"><person-group person-group-type="author"><name name-style="western"><surname>Cherniakovskaya</surname><given-names>E. G.</given-names></name></person-group><year>1935</year><chapter-title><tp:taxon-name><tp:taxon-name-part taxon-name-part-type="family">Solanaceae</tp:taxon-name-part></tp:taxon-name> Juss.</chapter-title><person-group person-group-type="editor"><name name-style="western"><surname>Keller</surname><given-names>B. A.</given-names></name><name name-style="western"><surname>Lyubimenko</surname><given-names>V. N.</given-names></name><name name-style="western"><surname>Maltsev</surname><given-names>A. I.</given-names></name><name name-style="western"><surname>Fedtschenko</surname><given-names>B. A.</given-names></name><name name-style="western"><surname>Schischkin</surname><given-names>B. K.</given-names></name><name name-style="western"><surname>Rozhevitz</surname><given-names>R. Y.</given-names></name><name name-style="western"><surname>Kamensky</surname><given-names>K. V.</given-names></name><name name-style="western"><surname>Iljin</surname><given-names>M. M.</given-names></name></person-group><source>Weedy flora of the USSR</source><volume>4</volume><publisher-name>Academy of Sciences of the USSR</publisher-name><publisher-loc>Moscow &amp; Leningrad</publisher-loc><size units="page">83-97</size><comment content-type="language">Russian</comment></element-citation></ref><ref id="B7573511"><element-citation xmlns:xlink="http://www.w3.org/1999/xlink" publication-type="article" xlink:type="simple"><person-group person-group-type="author"><name name-style="western"><surname>Baranov</surname><given-names>A. I.</given-names></name></person-group><year>1967</year><article-title>Wild vegetables of the Chinese in Manchuria</article-title><source>Economic Botany</source><volume>21</volume><issue>2</issue><fpage>140</fpage><lpage>155</lpage><uri xlink:type="simple">https://www.jstor.org/stable/4252860</uri><pub-id pub-id-type="doi">10.1007/BF02897862</pub-id></element-citation></ref><ref id="B7573520"><element-citation xmlns:xlink="http://www.w3.org/1999/xlink" publication-type="article" xlink:type="simple"><person-group person-group-type="author"><name name-style="western"><surname>Defelice</surname><given-names>M. S.</given-names></name></person-group><year>2003</year><article-title>The Black Nightshades, <italic><tp:taxon-name><tp:taxon-name-part taxon-name-part-type="genus" reg="Solanum">Solanum</tp:taxon-name-part><tp:taxon-name-part taxon-name-part-type="species" reg="nigrum">nigrum</tp:taxon-name-part></tp:taxon-name></italic> L. et al.—Poison, Poultice, and Pie</article-title><source>Weed Technology</source><volume>17</volume><issue>2</issue><fpage>421</fpage><lpage>427</lpage><pub-id pub-id-type="doi">10.1614/0890-037x(2003)017[0421:tbnsnl]2.0.co;2</pub-id></element-citation></ref><ref id="B7561223"><element-citation xmlns:xlink="http://www.w3.org/1999/xlink" publication-type="article" xlink:type="simple"><person-group person-group-type="author"><name name-style="western"><surname>Njau Mwai</surname><given-names>G.</given-names></name><name name-style="western"><surname>Onyango</surname><given-names>J. C.</given-names></name><name name-style="western"><surname>Abukusta-Onyango</surname><given-names>M. O.</given-names></name></person-group><year>2007</year><article-title>Taxonomic identification and characterization of African nightshades (<tp:taxon-name><tp:taxon-name-part taxon-name-part-type="genus" reg="Solanum">Solanum</tp:taxon-name-part><tp:taxon-name-part taxon-name-part-type="authority">L.</tp:taxon-name-part><tp:taxon-name-part taxon-name-part-type="infraspecific-rank">section</tp:taxon-name-part><tp:taxon-name-part taxon-name-part-type="section" reg="Solanum">Solanum</tp:taxon-name-part></tp:taxon-name>)</article-title><source>African Journal of Food, Agriculture, Nutrition and Development</source><volume>7</volume><issue>4</issue><fpage>1</fpage><lpage>16</lpage></element-citation></ref><ref id="B7634509"><element-citation xmlns:xlink="http://www.w3.org/1999/xlink" publication-type="book" xlink:type="simple"><person-group person-group-type="author"><name name-style="western"><surname>Schischkin</surname><given-names>I. K.</given-names></name></person-group><year>1936</year><source>Weedy plants of the southern part of the Far East Region</source><publisher-name>Far East Publishing House</publisher-name><publisher-loc>Khabarovsk</publisher-loc><size units="page">144</size><comment content-type="language">Russian</comment></element-citation></ref></ref-list></tp:taxon-treatment>
